# Supplementary material for: Exogenous Brassinosteroid Enhances Zinc tolerance by activating the Phenylpropanoid Biosynthesis pathway in Citrullus lanatus L
Source: Plant Signal Behav. 2023 Apr 21;18(1):2186640. doi: 10.1080/15592324.2023.2186640 (PMC10124981; doi:10.1080/15592324.2023.2186640)
Supplement: Supplemental Material [file KPSB_A_2186640_SM1421.zip]

Archive with 3 entries (3 files):
- Figure S2 DEGs involved in protein processing in the endoplasmic reticulum (map04141).jpg
- Table S1-5.xlsx
- Figure S1 DEGs involved in phenylpropanoid phenylpropanoid biosynthesis (Ko00940). Red represents up-regulation expression.jpg
