# Supplementary material for: Exogenous Brassinosteroid Enhances Zinc tolerance by activating the Phenylpropanoid Biosynthesis pathway in Citrullus lanatus L
Source: Plant Signal Behav. 2023 Apr 21;18(1):2186640. doi: 10.1080/15592324.2023.2186640 (PMC10124981; doi:10.1080/15592324.2023.2186640)
Supplement: Supplemental Material [file KPSB_A_2186640_SM1421.zip › Table S1-5.xlsx]

## Sheet: Table S1
	Table S1 Primers used for the RT-qPCR analysis.
Name	Gene ID	Forward Primer
ZAT10	ClG42_02g0071700	F	ACAAGGCTAGTCACCGGAAA
		R	GAAGAGCTAGACACGGTGGT
RMA1	ClG42_03g0060400	F	ATGGTTCCTCTCTATGGCCG
		R	CTAGGAGGTATGAGCAGCCC
POD	ClG42_10g0201300	F	CCGCTTTAACTCCATTGGCA
		R	CGGGGAGAGAGTAGTGCAAA
CCR	ClG42_09g0033200	F	AAGAACGTCATAATCGCGGC
		R	AGACTGCACCAATCGAGGAA
PAL	ClG42_04g0096300	F	TTGATGAGGTGAAGCGCATG
		R	TGCGAAATGGTGAGGGTTTC
PPO	ClG42_03g0058500	F	CGACAACAACGAACCCAACT
		R	GGCGAAGAAAATGGGGTCTC
VIT1	ClG42_01g0066400	F	GGAGTTGGGAAGAGTGGAGT
		R	TGTGAACTCTTGGGCCCATA
PYL4	ClG42_04g0073000	F	GTTACCACAACCACGCTGTT
		R	CTGTGGGTTGTCGAAACGG
BKI1	ClG42_05g0217200	F	ACCAAACCCACTCCTTCCTT
		R	AGGAAGGTGGGAGAGGAGAT
PepA	ClG42_02g0149200	F	ATGGAGACTTGCTTGCTGTG
		R	CCCAAGCTTGCATCCAACTT
Actin	Actin	F	CCATGTATGTTGCCATCCAG
		R	GGATAGCATGGGGTAGAGCA

## Sheet: Table S2
	Table S2. Summary of RNA-seq read assembly
Sample	ReadSum	BaseSum	GC(%)	Q20(%)	CycleQ20(%)	Q30(%)
Zn1	27940379	8382113700	45.49	96.38	100	91.82
Zn2	23413565	7024069500	45.47	96.53	100	90.16
Zn3	24777089	6233126700	45.49	96.03	100	93.85
ZnBR1	24880083	7464024900	45.66	95.74	100	91.06
ZnBR2	23176786	6953035800	45.68	95.53	100	90.55
ZnBR3	22501667	6750500100	45.45	95.48	100	92.41

## Sheet: Table S3
			Table S3 List of differentially expressed genes (DEGs)
#id	log2FoldChange	pvalue	qvalue	significant	COG_class	COG_class_annotation	GO_annotation	KEGG_annotation	KOG_class	KOG_class_annotation	Pfam_annotation	Swissprot_annotation	nr_annotation
ClG42_05g0051400	5.67599	5.99517e-23	9.01193e-19	up	--	--	Molecular Function: serine-type endopeptidase inhibitor activity (GO:0004867);; Biological Process: response to wounding (GO:0009611);;	--|6e-15|bvg:104894619|hypothetical protein	--	--	Potato inhibitor I family	Inhibitor of trypsin and hageman factor OS=Cucurbita maxima OX=3661 PE=1 SV=1	KGN56897.1 hypothetical protein Csa_010510 [Cucumis sativus]
ClG42_03g0058500	5.1387	7.98581e-21	6.00214e-17	up	--	--	Molecular Function: catechol oxidase activity (GO:0004097);; Cellular Component: chloroplast thylakoid lumen (GO:0009543);; Biological Process: pigment biosynthetic process (GO:0046148);; Molecular Function: metal ion binding (GO:0046872);;	K00422|0.0|csv:101220458|K00422 E1.10.3.1; polyphenol oxidase [EC:1.10.3.1]	--	--	Protein of unknown function (DUF_B2219);; Common central domain of tyrosinase;; Polyphenol oxidase middle domain	Polyphenol oxidase, chloroplastic OS=Malus domestica OX=3750 PE=2 SV=1	XP_004146644.1 PREDICTED: polyphenol oxidase, chloroplastic-like [Cucumis sativus] KGN64656.1 hypothetical protein Csa_013940 [Cucumis sativus]
ClG42_04g0081100	4.87691	1.95041e-18	9.77284e-15	up	[O]	Posttranslational modification, protein turnover, chaperones	Molecular Function: glutathione transferase activity (GO:0004364);; Cellular Component: cytoplasm (GO:0005737);; Cellular Component: cytosol (GO:0005829);; Biological Process: toxin catabolic process (GO:0009407);; Biological Process: response to toxic substance (GO:0009636);; Biological Process: response to cadmium ion (GO:0046686);;	K00799|1e-139|csv:101215228|K00799 GST; glutathione S-transferase [EC:2.5.1.18]	[O]	Posttranslational modification, protein turnover, chaperones	Glutathione S-transferase, N-terminal domain;; Glutathione S-transferase, N-terminal domain;; Glutathione S-transferase, C-terminal domain;; Glutathione S-transferase, N-terminal domain;; Glutathione S-transferase, C-terminal domain	Glutathione S-transferase U8 OS=Arabidopsis thaliana OX=3702 GN=GSTU8 PE=2 SV=1	XP_004147913.1 PREDICTED: glutathione S-transferase U8-like [Cucumis sativus] KGN54318.1 hypothetical protein Csa_017910 [Cucumis sativus]
ClG42_02g0242500	4.61137	1.68685e-17	5.07133e-14	up	--	--	Molecular Function: peroxidase activity (GO:0004601);; Biological Process: response to oxidative stress (GO:0006979);; Molecular Function: heme binding (GO:0020037);; Biological Process: hydrogen peroxide catabolic process (GO:0042744);; Molecular Function: metal ion binding (GO:0046872);;	K00430|0.0|cmax:111484052|K00430 E1.11.1.7; peroxidase [EC:1.11.1.7]	--	--	Peroxidase	Peroxidase 2 (Fragment) OS=Cucumis sativus OX=3659 PE=2 SV=1	XP_022986233.1 peroxidase 2-like [Cucurbita maxima]
ClG42_09g0123200	4.55281	1.38579e-17	5.07133e-14	up	[E]	Amino acid transport and metabolism	Biological Process: arginine biosynthetic process (GO:0006526);; Molecular Function: acetylornithine deacetylase activity (GO:0008777);; Molecular Function: metal ion binding (GO:0046872);;	K01438|0.0|cpep:111795410|K01438 argE; acetylornithine deacetylase [EC:3.5.1.16]	[E]	Amino acid transport and metabolism	Peptidase family M20/M25/M40;; Peptidase dimerisation domain	Acetylornithine deacetylase OS=Arabidopsis thaliana OX=3702 GN=At4g17830 PE=2 SV=1	BAA95409.1 DIP-1 [Citrullus lanatus]
ClG42_02g0171000	4.36599	2.61831e-16	5.62263e-13	up	--	--	Cellular Component: extracellular region (GO:0005576);; Cellular Component: cell wall (GO:0005618);; Biological Process: defense response to bacterium (GO:0042742);; Biological Process: defense response to fungus (GO:0050832);;	--|5e-99|cmo:103496070|hypothetical protein	[R]	General function prediction only	Barwin family	Pathogenesis-related protein P2 OS=Solanum lycopersicum OX=4081 PE=2 SV=1	XP_008456018.1 PREDICTED: pathogenesis-related protein PR-4-like [Cucumis melo] TYK18424.1 pathogenesis-related protein PR-4-like [Cucumis melo var. makuwa] KAA0063603.1 pathogenesis-related protein PR-4-like [Cucumis melo var. makuwa]
ClG42_01g0007200	3.9497	4.43235e-14	6.66271e-11	up	--	--	Biological Process: polysaccharide catabolic process (GO:0000272);; Molecular Function: chitinase activity (GO:0004568);; Cellular Component: extracellular space (GO:0005615);; Biological Process: chitin catabolic process (GO:0006032);;	K01183|0.0|cmo:103482937|K01183 E3.2.1.14; chitinase [EC:3.2.1.14]	[M]	Cell wall/membrane/envelope biogenesis	Glycosyl hydrolases family 18	Acidic endochitinase OS=Cucumis sativus OX=3659 PE=1 SV=1	XP_008437558.1 PREDICTED: acidic endochitinase-like [Cucumis melo]
ClG42_01g0066400	3.9278	3.37992e-14	6.35088e-11	up	[S]	Function unknown	Molecular Function: manganese ion transmembrane transporter activity (GO:0005384);; Cellular Component: vacuolar membrane (GO:0005774);; Biological Process: intracellular sequestering of iron ion (GO:0006880);; Cellular Component: integral component of membrane (GO:0016021);; Biological Process: cellular manganese ion homeostasis (GO:0030026);; Biological Process: iron ion homeostasis (GO:0055072…	K22736|1e-160|csv:101210926|K22736 VIT; vacuolar iron transporter family protein	[S]	Function unknown	VIT family	Vacuolar iron transporter 1 OS=Arabidopsis thaliana OX=3702 GN=VIT1 PE=2 SV=1	XP_004142825.1 PREDICTED: vacuolar iron transporter 1-like [Cucumis sativus] KGN51461.1 hypothetical protein Csa_009044 [Cucumis sativus]
ClG42_03g0140200	3.89852	4.18354e-14	6.66271e-11	up	[G]	Carbohydrate transport and metabolism	Cellular Component: extracellular region (GO:0005576);; Biological Process: carbohydrate metabolic process (GO:0005975);; Molecular Function: beta-glucosidase activity (GO:0008422);; Molecular Function: scopolin beta-glucosidase activity (GO:0102483);;	K01188|0.0|cmos:111461396|K01188 E3.2.1.21; beta-glucosidase [EC:3.2.1.21]	[G]	Carbohydrate transport and metabolism	Glycosyl hydrolase family 1	Beta-glucosidase 12 OS=Oryza sativa subsp. indica OX=39946 GN=BGLU12 PE=3 SV=1	XP_022960675.1 beta-glucosidase 12-like [Cucurbita moschata]
ClG42_10g0103600	3.85111	5.92407e-13	6.85004e-10	up	--	--	Molecular Function: serine-type endopeptidase inhibitor activity (GO:0004867);; Cellular Component: extracellular region (GO:0005576);;	--|1e-05|cpep:111810370|hypothetical protein	--	--	--	Trypsin inhibitor 5 OS=Luffa aegyptiaca OX=3670 PE=1 SV=1	KGN52766.1 hypothetical protein Csa_015422 [Cucumis sativus]
ClG42_02g0074800	3.76111	2.23741e-13	3.05753e-10	up	[S]	Function unknown	Cellular Component: cell wall (GO:0005618);; Biological Process: defense response (GO:0006952);; Biological Process: response to water deprivation (GO:0009414);; Biological Process: systemic acquired resistance (GO:0009627);; Biological Process: response to vitamin B1 (GO:0010266);; Cellular Component: apoplast (GO:0048046);;	K13449|1e-108|cmo:103495329|K13449 PR1; pathogenesis-related protein 1	[S]	Function unknown	Cysteine-rich secretory protein family	Pathogenesis-related protein 1 OS=Arabidopsis thaliana OX=3702 GN=At2g14610 PE=1 SV=1	XP_008455064.1 PREDICTED: pathogenesis-related protein PRB1-2-like [Cucumis melo] TYK06836.1 pathogenesis-related protein PRB1-2-like [Cucumis melo var. makuwa] KAA0031384.1 pathogenesis-related protein PRB1-2-like [Cucumis melo var. makuwa]
ClG42_05g0005500	3.68713	7.59547e-13	8.15536e-10	up	[K]	Transcription	Molecular Function: DNA-binding transcription factor activity (GO:0003700);; Cellular Component: nucleus (GO:0005634);; Biological Process: transcription, DNA-templated (GO:0006351);; Biological Process: response to water deprivation (GO:0009414);; Biological Process: response to abscisic acid (GO:0009737);; Molecular Function: sequence-specific DNA binding (GO:0043565);; Biological Process: posi…	K09338|1e-155|csv:101204509|K09338 HD-ZIP; homeobox-leucine zipper protein	[K]	Transcription	Homeodomain;; Homeobox associated leucine zipper	Homeobox-leucine zipper protein ATHB-7 OS=Arabidopsis thaliana OX=3702 GN=ATHB-7 PE=1 SV=2	XP_004133792.1 PREDICTED: homeobox-leucine zipper protein ATHB-12 [Cucumis sativus] KGN56390.1 hypothetical protein Csa_010007 [Cucumis sativus]
ClG42_05g0095900	3.68043	1.87056e-12	1.56213e-09	up	--	--	--	--|1e-128|csv:101216404|hypothetical protein	--	--	PAR1 protein	--	XP_004140776.1 PREDICTED: uncharacterized protein LOC101216404 [Cucumis sativus] KGN57379.1 hypothetical protein Csa_011515 [Cucumis sativus]
ClG42_09g0035700	3.62681	3.69484e-12	2.6448e-09	up	[IQ]	--	Molecular Function: ATP binding (GO:0005524);; Biological Process: phenylpropanoid metabolic process (GO:0009698);; Molecular Function: 4-coumarate-CoA ligase activity (GO:0016207);;	K01904|0.0|cmo:103499867|K01904 4CL; 4-coumarate--CoA ligase [EC:6.2.1.12]	[I]	Lipid transport and metabolism	AMP-binding enzyme;; AMP-binding enzyme C-terminal domain	4-coumarate--CoA ligase 2 OS=Nicotiana tabacum OX=4097 GN=4CL2 PE=1 SV=1	TYK10488.1 4-coumarate--CoA ligase 1-like [Cucumis melo var. makuwa] lcl|KAA0058682.1 4-coumarate--CoA ligase 1-like [Cucumis melo var. makuwa]
ClG42_08g0019300	3.62192	2.50144e-12	1.97903e-09	up	[O]	Posttranslational modification, protein turnover, chaperones	Cellular Component: endoplasmic reticulum lumen (GO:0005788);;	K13993|1e-111|cmo:103498616|K13993 HSP20; HSP20 family protein	[O]	Posttranslational modification, protein turnover, chaperones	Hsp20/alpha crystallin family;; HSP20-like domain found in ArsA	22.0 kDa class IV heat shock protein OS=Glycine max OX=3847 GN=HSP22.0 PE=3 SV=1	ADU55793.1 HSP20.3 [Citrullus lanatus]
ClG42_10g0201300	3.6125	1.48255e-12	1.48571e-09	up	--	--	Molecular Function: peroxidase activity (GO:0004601);; Cellular Component: cytosol (GO:0005829);; Biological Process: response to oxidative stress (GO:0006979);; Cellular Component: plant-type cell wall (GO:0009505);; Biological Process: plant-type cell wall organization (GO:0009664);; Molecular Function: heme binding (GO:0020037);; Biological Process: hydrogen peroxide catabolic process (GO:0042…	K00430|0.0|csv:101215428|K00430 E1.11.1.7; peroxidase [EC:1.11.1.7]	--	--	Peroxidase	Peroxidase 21 OS=Arabidopsis thaliana OX=3702 GN=PER21 PE=1 SV=1	XP_004137814.1 PREDICTED: peroxidase 21-like [Cucumis sativus] KGN58950.1 hypothetical protein Csa_002681 [Cucumis sativus]
ClG42_10g0148800	3.60954	2.68593e-12	2.01875e-09	up	--	--	--	--|5e-94|cmo:103487011|hypothetical protein	--	--	--	--	XP_008443420.1 PREDICTED: uncharacterized protein LOC103487011 [Cucumis melo] TYK25651.1 uncharacterized protein E5676_scaffold352G008140 [Cucumis melo var. makuwa] KAA0053752.1 uncharacterized protein E6C27_scaffold135G001310 [Cucumis melo var. makuwa]
ClG42_11g0131800	3.59158	1.69801e-12	1.50144e-09	up	[O]	Posttranslational modification, protein turnover, chaperones	Molecular Function: ATP binding (GO:0005524);;	K03283|0.0|cmos:111429891|K03283 HSPA1s; heat shock 70kDa protein 1/2/6/8	[O]	Posttranslational modification, protein turnover, chaperones	Hsp70 protein;; MreB/Mbl protein;; NAD-specific glutamate dehydrogenase	Heat shock 70 kDa protein OS=Glycine max OX=3847 GN=HSP70 PE=3 SV=1	XP_022921733.1 heat shock 70 kDa protein [Cucurbita moschata]
ClG42_01g0007300	3.5291	1.02598e-11	5.93172e-09	up	--	--	Biological Process: polysaccharide catabolic process (GO:0000272);; Molecular Function: chitinase activity (GO:0004568);; Cellular Component: extracellular space (GO:0005615);; Biological Process: chitin catabolic process (GO:0006032);;	K01183|0.0|cmo:103482936|K01183 E3.2.1.14; chitinase [EC:3.2.1.14]	[M]	Cell wall/membrane/envelope biogenesis	Glycosyl hydrolases family 18	Acidic endochitinase OS=Cucumis sativus OX=3659 PE=1 SV=1	ABA26457.1 acidic class III chitinase [Citrullus lanatus]
ClG42_07g0038000	3.52343	4.68921e-12	3.20401e-09	up	[O]	Posttranslational modification, protein turnover, chaperones	Cellular Component: cytoplasm (GO:0005737);;	K13993|1e-104|cmo:103503166|K13993 HSP20; HSP20 family protein	[O]	Posttranslational modification, protein turnover, chaperones	Hsp20/alpha crystallin family;; HSP20-like domain found in ArsA	17.8 kDa class I heat shock protein OS=Daucus carota OX=4039 PE=3 SV=1	ADU55794.1 HSP18.1B [Citrullus lanatus]
ClG42_10g0116400	3.51004	6.70918e-12	4.20218e-09	up	[M]	Cell wall/membrane/envelope biogenesis	Cellular Component: cytoplasm (GO:0005737);; Biological Process: galactose metabolic process (GO:0006012);; Molecular Function: metal ion binding (GO:0046872);; Molecular Function: inositol 3-alpha-galactosyltransferase activity (GO:0047216);;	K18819|0.0|cmo:103489903|K18819 GOLS; inositol 3-alpha-galactosyltransferase [EC:2.4.1.123]	[G]	Carbohydrate transport and metabolism	Glycosyl transferase family 8	Galactinol synthase 2 OS=Solanum lycopersicum OX=4081 GN=GOLS2 PE=2 SV=1	XP_008447460.1 PREDICTED: galactinol synthase 2 [Cucumis melo]
ClG42_04g0080800	3.50978	5.27973e-12	3.45065e-09	up	[O]	Posttranslational modification, protein turnover, chaperones	Cellular Component: cytoplasm (GO:0005737);; Biological Process: response to heat (GO:0009408);; Biological Process: response to high light intensity (GO:0009644);; Biological Process: heat acclimation (GO:0010286);; Biological Process: response to hydrogen peroxide (GO:0042542);;	K13993|6e-94|cpep:111803115|K13993 HSP20; HSP20 family protein	[O]	Posttranslational modification, protein turnover, chaperones	Hsp20/alpha crystallin family;; HSP20-like domain found in ArsA	18.1 kDa class I heat shock protein OS=Arabidopsis thaliana OX=3702 GN=HSP18.1 PE=1 SV=1	XP_022950131.1 18.1 kDa class I heat shock protein-like [Cucurbita moschata] XP_023543160.1 18.1 kDa class I heat shock protein-like [Cucurbita pepo subsp. pepo]
ClG42_04g0101100	3.46149	7.4169e-12	4.45963e-09	up	[E]	Amino acid transport and metabolism	Molecular Function: L-threonine ammonia-lyase activity (GO:0004794);; Biological Process: isoleucine biosynthetic process (GO:0009097);; Cellular Component: chloroplast (GO:0009507);; Molecular Function: pyridoxal phosphate binding (GO:0030170);;	K01754|0.0|cmo:103500853|K01754 E4.3.1.19; threonine dehydratase [EC:4.3.1.19]	[E]	Amino acid transport and metabolism	Pyridoxal-phosphate dependent enzyme;; C-terminal regulatory domain of Threonine dehydratase	Threonine dehydratase biosynthetic, chloroplastic OS=Arabidopsis thaliana OX=3702 GN=OMR1 PE=1 SV=1	XP_008462515.1 PREDICTED: threonine dehydratase biosynthetic, chloroplastic-like [Cucumis melo] TYK07360.1 threonine dehydratase biosynthetic [Cucumis melo var. makuwa]
ClG42_07g0166400	3.44118	1.8958e-11	1.05547e-08	up	--	--	Molecular Function: structural constituent of cell wall (GO:0005199);; Cellular Component: extracellular region (GO:0005576);; Cellular Component: primary cell wall (GO:0009530);; Biological Process: plant-type cell wall organization (GO:0009664);;	--|0.0|cmax:111479328|hypothetical protein	--	--	Pollen protein Ole e 1 like;; Extensin-like region	Extensin-2 OS=Arabidopsis thaliana OX=3702 GN=EXT2 PE=2 SV=1	KAE8649123.1 hypothetical protein Csa_014831 [Cucumis sativus]
ClG42_09g0027400	3.43881	4.14716e-11	2.078e-08	up	[E]	Amino acid transport and metabolism	--	--|1e-117|cmo:103499788|hypothetical protein	--	--	Glyoxalase/Bleomycin resistance protein/Dioxygenase superfamily	--	XP_016902650.1 PREDICTED: uncharacterized protein LOC103499788 [Cucumis melo]
ClG42_02g0240300	3.38809	2.20723e-11	1.18497e-08	up	--	--	Cellular Component: chloroplast thylakoid (GO:0009534);; Cellular Component: chloroplast stroma (GO:0009570);; Biological Process: green leaf volatile biosynthetic process (GO:0010597);; Molecular Function: linoleate 13S-lipoxygenase activity (GO:0016165);; Biological Process: oxylipin biosynthetic process (GO:0031408);; Molecular Function: metal ion binding (GO:0046872);;	K00454|0.0|cpep:111794851|K00454 LOX2S; lipoxygenase [EC:1.13.11.12]	--	--	Lipoxygenase;; PLAT/LH2 domain	Linoleate 13S-lipoxygenase 2-1, chloroplastic OS=Solanum tuberosum OX=4113 GN=LOX2.1 PE=1 SV=1	XP_023532782.1 linoleate 13S-lipoxygenase 2-1, chloroplastic-like [Cucurbita pepo subsp. pepo]
ClG42_03g0109100	3.33754	3.26572e-11	1.69277e-08	up	--	--	--	--|0.0|csv:101203466|hypothetical protein	--	--	--	--	XP_004139155.1 PREDICTED: uncharacterized protein LOC101203466 [Cucumis sativus] KGN66627.1 hypothetical protein Csa_007278 [Cucumis sativus]
ClG42_05g0031500	3.33423	2.2479e-10	1.02395e-07	up	[I]	Lipid transport and metabolism	Molecular Function: iron ion binding (GO:0005506);; Cellular Component: endoplasmic reticulum membrane (GO:0005789);; Biological Process: lipid metabolic process (GO:0006629);; Biological Process: fatty acid biosynthetic process (GO:0006633);; Cellular Component: integral component of membrane (GO:0016021);; Molecular Function: oxidoreductase activity (GO:0016491);;	K15404|0.0|csv:101203441|K15404 K15404; aldehyde decarbonylase [EC:4.1.99.5]	--	--	WAX2 C-terminal domain;; Fatty acid hydroxylase superfamily	Protein ECERIFERUM 1 OS=Arabidopsis thaliana OX=3702 GN=CER1 PE=1 SV=1	XP_004133955.1 PREDICTED: protein ECERIFERUM 1 [Cucumis sativus] KGN56665.1 hypothetical protein Csa_010238 [Cucumis sativus]
ClG42_11g0201100	3.32115	1.24197e-10	6.02233e-08	up	--	--	Molecular Function: DNA binding (GO:0003677);; Cellular Component: nucleus (GO:0005634);; Biological Process: transcription, DNA-templated (GO:0006351);; Biological Process: regulation of transcription, DNA-templated (GO:0006355);;	--|0.0|csv:101209056|hypothetical protein	--	--	No apical meristem (NAM) protein	NAC domain-containing protein 72 OS=Arabidopsis thaliana OX=3702 GN=NAC072 PE=2 SV=1	XP_008454666.1 PREDICTED: NAC domain-containing protein 72-like [Cucumis melo]
ClG42_07g0063400	3.31367	1.30261e-10	6.11901e-08	up	--	--	Cellular Component: plasma membrane (GO:0005886);;	--|1e-131|cmo:103495093|hypothetical protein	--	--	Domain of unknown function (DUF4228)	Uncharacterized protein At1g66480 OS=Arabidopsis thaliana OX=3702 GN=At1g66480 PE=2 SV=1	XP_008454773.1 PREDICTED: uncharacterized protein At1g66480 isoform X2 [Cucumis melo]
ClG42_05g0217900	3.20953	4.80617e-10	1.90122e-07	up	[G]	Carbohydrate transport and metabolism	Molecular Function: alpha-amylase activity (GO:0004556);; Molecular Function: calcium ion binding (GO:0005509);; Biological Process: carbohydrate metabolic process (GO:0005975);;	K01176|0.0|ccaj:109812324|K01176 AMY; alpha-amylase [EC:3.2.1.1]	[G]	Carbohydrate transport and metabolism	Alpha amylase, catalytic domain;; Alpha-amylase C-terminal beta-sheet domain	Alpha-amylase OS=Vigna mungo OX=3915 GN=AMY1.1 PE=2 SV=1	XP_022142476.1 alpha-amylase [Momordica charantia]
ClG42_07g0037500	3.16406	2.69955e-10	1.12721e-07	up	[O]	Posttranslational modification, protein turnover, chaperones	Cellular Component: cytoplasm (GO:0005737);;	K13993|1e-104|cmo:103503166|K13993 HSP20; HSP20 family protein	[O]	Posttranslational modification, protein turnover, chaperones	Hsp20/alpha crystallin family;; HSP20-like domain found in ArsA	17.8 kDa class I heat shock protein OS=Daucus carota OX=4039 PE=3 SV=1	ADU55794.1 HSP18.1B [Citrullus lanatus]
ClG42_07g0081300	3.15935	7.53073e-10	2.83005e-07	up	[O]	Posttranslational modification, protein turnover, chaperones	Molecular Function: serine-type endopeptidase activity (GO:0004252);; Cellular Component: extracellular region (GO:0005576);; Cellular Component: cell wall (GO:0005618);; Biological Process: regulation of growth (GO:0040008);;	--|0.0|mcha:111008525|hypothetical protein	--	--	Subtilase family;; Fibronectin type-III domain;; Peptidase inhibitor I9	Subtilisin-like protease SBT3.5 OS=Arabidopsis thaliana OX=3702 GN=SBT3.5 PE=1 SV=1	XP_022136960.1 subtilisin-like protease SBT3.5 isoform X2 [Momordica charantia]
ClG42_01g0001300	3.15501	2.51939e-10	1.11387e-07	up	[O]	Posttranslational modification, protein turnover, chaperones	Cellular Component: chloroplast (GO:0009507);;	K13993|1e-145|cmo:103483006|K13993 HSP20; HSP20 family protein	[O]	Posttranslational modification, protein turnover, chaperones	Hsp20/alpha crystallin family;; HSP20-like domain found in ArsA	Small heat shock protein, chloroplastic OS=Pisum sativum OX=3888 GN=HSP21 PE=2 SV=1	ADU55784.1 HSP25.5 [Citrullus lanatus]
ClG42_02g0243200	3.09819	1.2237e-09	4.27783e-07	up	--	--	Cellular Component: apoplast (GO:0048046);;	--|1e-111|csv:101214318|hypothetical protein	--	--	Dirigent-like protein	Dirigent protein 20 OS=Arabidopsis thaliana OX=3702 GN=DIR20 PE=2 SV=1	XP_011653564.1 PREDICTED: dirigent protein 22-like [Cucumis sativus]
ClG42_11g0106300	3.08209	8.39336e-10	3.07729e-07	up	[E]	Amino acid transport and metabolism	Molecular Function: transaminase activity (GO:0008483);; Biological Process: lysine biosynthetic process via diaminopimelate (GO:0009089);; Biological Process: systemic acquired resistance, salicylic acid mediated signaling pathway (GO:0009862);; Biological Process: leaf senescence (GO:0010150);; Molecular Function: L,L-diaminopimelate aminotransferase activity (GO:0010285);; Molecular Function: …	K10206|0.0|cmo:103485436|K10206 E2.6.1.83; LL-diaminopimelate aminotransferase [EC:2.6.1.83]	[E]	Amino acid transport and metabolism	Aminotransferase class I and II;; Allinase	Aminotransferase ALD1, chloroplastic OS=Arabidopsis thaliana OX=3702 GN=ALD1 PE=1 SV=2	XP_008441250.1 PREDICTED: probable LL-diaminopimelate aminotransferase, chloroplastic isoform X2 [Cucumis melo]
ClG42_02g0154700	3.05019	1.6607e-09	5.67355e-07	up	--	--	Molecular Function: inorganic diphosphatase activity (GO:0004427);; Cellular Component: vacuolar membrane (GO:0005774);; Molecular Function: hydrogen-translocating pyrophosphatase activity (GO:0009678);; Biological Process: proton transmembrane transport (GO:0015992);; Cellular Component: integral component of membrane (GO:0016021);; Molecular Function: metal ion binding (GO:0046872);;	K23025|0.0|cmo:103494311|K23025 AVP; H+-translocating diphosphatase [EC:7.1.3.1]	--	--	Inorganic H+ pyrophosphatase	Pyrophosphate-energized vacuolar membrane proton pump OS=Vigna radiata var. radiata OX=3916 PE=1 SV=4	XP_008453661.1 PREDICTED: pyrophosphate-energized vacuolar membrane proton pump 1-like [Cucumis melo]
ClG42_02g0025400	3.01376	1.20668e-09	4.27783e-07	up	[LKJ]	--	Cellular Component: integral component of membrane (GO:0016021);;	--|4e-76|cmos:111455223|hypothetical protein	--	--	Glycine rich protein family	Glycine-rich protein HC1 OS=Oxybasis rubra OX=3560 PE=2 SV=1	XP_022952570.1 cold and drought-regulated protein CORA-like isoform X1 [Cucurbita moschata]
ClG42_05g0269800	2.96416	3.87214e-09	1.26535e-06	up	[R]	General function prediction only	Cellular Component: endoplasmic reticulum lumen (GO:0005788);; Biological Process: metabolic process (GO:0008152);; Molecular Function: hydrolase activity (GO:0016787);;	K14664|0.0|csv:101208682|K14664 ILR1; IAA-amino acid hydrolase [EC:3.5.1.-]	--	--	Peptidase family M20/M25/M40;; Peptidase dimerisation domain	IAA-amino acid hydrolase ILR1-like 1 OS=Oryza sativa subsp. japonica OX=39947 GN=ILL1 PE=2 SV=1	KAA0034344.1 IAA-amino acid hydrolase ILR1-like 4 [Cucumis melo var. makuwa]
ClG42_04g0100900	2.95914	3.32383e-09	1.11031e-06	up	[E]	Amino acid transport and metabolism	Molecular Function: L-threonine ammonia-lyase activity (GO:0004794);; Biological Process: isoleucine biosynthetic process (GO:0009097);; Cellular Component: chloroplast (GO:0009507);; Molecular Function: pyridoxal phosphate binding (GO:0030170);;	K01754|0.0|csv:101205446|K01754 E4.3.1.19; threonine dehydratase [EC:4.3.1.19]	[E]	Amino acid transport and metabolism	Pyridoxal-phosphate dependent enzyme;; C-terminal regulatory domain of Threonine dehydratase	Threonine dehydratase biosynthetic, chloroplastic OS=Arabidopsis thaliana OX=3702 GN=OMR1 PE=1 SV=1	XP_004143369.1 PREDICTED: threonine dehydratase biosynthetic, chloroplastic-like [Cucumis sativus] KGN48214.1 hypothetical protein Csa_003609 [Cucumis sativus]
ClG42_05g0069800	2.82347	5.44936e-08	1.54556e-05	up	--	--	Molecular Function: GTP binding (GO:0005525);; Cellular Component: nucleus (GO:0005634);; Cellular Component: cytoplasm (GO:0005737);; Biological Process: response to auxin (GO:0009733);; Biological Process: negative regulation of mitotic metaphase/anaphase transition (GO:0045841);; Biological Process: regulation of root development (GO:2000280);;	--|6e-67|cmos:111457977|hypothetical protein	--	--	--	Flowering-promoting factor 1-like protein 1 OS=Oryza sativa subsp. japonica OX=39947 GN=RAA1 PE=1 SV=1	KGN57101.1 hypothetical protein Csa_010574 [Cucumis sativus]
ClG42_07g0102800	2.78838	1.82833e-08	5.72572e-06	up	--	--	Cellular Component: extracellular region (GO:0005576);; Biological Process: water transport (GO:0006833);; Molecular Function: carbohydrate binding (GO:0030246);;	--|0.0|csv:101212696|hypothetical protein	--	--	D-mannose binding lectin	Epidermis-specific secreted glycoprotein EP1 OS=Daucus carota OX=4039 GN=EP1 PE=1 SV=1	KAA0063043.1 epidermis-specific secreted glycoprotein EP1-like [Cucumis melo var. makuwa]
ClG42_05g0233100	2.72974	5.26079e-08	1.52077e-05	up	--	--	Cellular Component: extracellular region (GO:0005576);; Biological Process: phloem or xylem histogenesis (GO:0010087);; Biological Process: leaf vascular tissue pattern formation (GO:0010305);; Biological Process: cotyledon vascular tissue pattern formation (GO:0010588);; Biological Process: leaf development (GO:0048366);;	--|1e-144|cmax:111487374|hypothetical protein	--	--	--	Glycine-rich protein DOT1 OS=Arabidopsis thaliana OX=3702 GN=DOT1 PE=2 SV=1	XP_022990525.1 putative glycine-rich cell wall structural protein 1 [Cucurbita maxima]
ClG42_09g0075500	2.70098	9.76669e-08	2.57566e-05	up	[R]	General function prediction only	Molecular Function: oxidoreductase activity (GO:0016491);; Molecular Function: metal ion binding (GO:0046872);;	--|0.0|cpep:111778479|hypothetical protein	[QR]	--	2OG-Fe(II) oxygenase superfamily;; non-haem dioxygenase in morphine synthesis N-terminal	1-aminocyclopropane-1-carboxylate oxidase homolog 1 OS=Arabidopsis thaliana OX=3702 GN=At1g06620 PE=2 SV=1	XP_023514103.1 1-aminocyclopropane-1-carboxylate oxidase homolog 1-like [Cucurbita pepo subsp. pepo]
ClG42_04g0114900	2.63264	1.9976e-07	4.54968e-05	up	[RTKL]	--	Molecular Function: protein serine/threonine kinase activity (GO:0004674);; Molecular Function: ATP binding (GO:0005524);; Cellular Component: integral component of membrane (GO:0016021);;	--|0.0|cmo:103498559|hypothetical protein	[T]	Signal transduction mechanisms	Protein kinase domain;; Protein tyrosine and serine/threonine kinase;; Wall-associated receptor kinase C-terminal;; Wall-associated receptor kinase galacturonan-binding	LEAF RUST 10 DISEASE-RESISTANCE LOCUS RECEPTOR-LIKE PROTEIN KINASE-like 2.1 OS=Arabidopsis thaliana OX=3702 GN=LRK10L-2.1 PE=3 SV=1	XP_008459456.2 PREDICTED: LEAF RUST 10 DISEASE-RESISTANCE LOCUS RECEPTOR-LIKE PROTEIN KINASE-like 2.4 [Cucumis melo] TYJ99006.1 LEAF RUST 10 DISEASE-RESISTANCE LOCUS RECEPTOR-LIKE PROTEIN KINASE-like 2.4 [Cucumis melo var. makuwa]
ClG42_01g0240400	2.62321	1.32338e-07	3.26117e-05	up	--	--	Cellular Component: extracellular region (GO:0005576);; Cellular Component: cell wall (GO:0005618);; Biological Process: seed trichome elongation (GO:0090378);;	--|1e-168|cmo:103485307|hypothetical protein	--	--	--	Protein E6 OS=Gossypium hirsutum OX=3635 GN=E6 PE=2 SV=1	TYK13157.1 protein E6 [Cucumis melo var. makuwa] lcl|KAA0052668.1 protein E6 [Cucumis melo var. makuwa]
ClG42_10g0073700	2.62048	1.26785e-07	3.2181e-05	up	[O]	Posttranslational modification, protein turnover, chaperones	Cellular Component: endoplasmic reticulum lumen (GO:0005788);;	K13993|1e-115|csv:101211633|K13993 HSP20; HSP20 family protein	[O]	Posttranslational modification, protein turnover, chaperones	Hsp20/alpha crystallin family	22.7 kDa class IV heat shock protein OS=Pisum sativum OX=3888 GN=HSP22.7 PE=2 SV=1	XP_004133737.1 PREDICTED: 22.0 kDa class IV heat shock protein-like [Cucumis sativus]
ClG42_01g0019000	2.60669	2.18296e-07	4.82562e-05	up	--	--	Cellular Component: extracellular region (GO:0005576);; Molecular Function: cellulase activity (GO:0008810);; Biological Process: cellulose catabolic process (GO:0030245);; Molecular Function: carbohydrate binding (GO:0030246);; Biological Process: cell wall organization (GO:0071555);;	K01179|0.0|csv:101209379|K01179 E3.2.1.4; endoglucanase [EC:3.2.1.4]	--	--	Glycosyl hydrolase family 9;; Carbohydrate binding domain CBM49	Endoglucanase 6 OS=Arabidopsis thaliana OX=3702 GN=At1g64390 PE=2 SV=2	XP_004143869.1 PREDICTED: endoglucanase 6-like [Cucumis sativus] KGN50022.1 hypothetical protein Csa_000677 [Cucumis sativus]
ClG42_02g0063300	2.58351	1.2845e-07	3.2181e-05	up	[R]	General function prediction only	Biological Process: lignin biosynthetic process (GO:0009809);; Molecular Function: caffeoyl-CoA O-methyltransferase activity (GO:0042409);; Molecular Function: metal ion binding (GO:0046872);;	K00588|1e-179|csv:101205648|K00588 E2.1.1.104; caffeoyl-CoA O-methyltransferase [EC:2.1.1.104]	[Q]	Secondary metabolites biosynthesis, transport and catabolism	O-methyltransferase;; Methyltransferase domain	Caffeoyl-CoA O-methyltransferase OS=Populus tremuloides OX=3693 PE=2 SV=1	XP_008454948.1 PREDICTED: caffeoyl-CoA O-methyltransferase 5 [Cucumis melo]
ClG42_10g0064900	2.58256	1.14885e-07	2.9775e-05	up	--	--	Molecular Function: DNA binding (GO:0003677);; Cellular Component: nucleus (GO:0005634);; Biological Process: transcription, DNA-templated (GO:0006351);; Biological Process: regulation of transcription, DNA-templated (GO:0006355);;	--|0.0|csv:101202813|hypothetical protein	--	--	No apical meristem (NAM) protein	NAC domain-containing protein 72 OS=Arabidopsis thaliana OX=3702 GN=NAC072 PE=2 SV=1	TYK03302.1 NAC domain-containing protein 55 [Cucumis melo var. makuwa] lcl|KAA0060691.1 NAC domain-containing protein 55 [Cucumis melo var. makuwa]
ClG42_08g0048700	2.55885	1.63935e-07	3.85265e-05	up	[C]	Energy production and conversion	Molecular Function: 3-methyl-2-oxobutanoate dehydrogenase (2-methylpropanoyl-transferring) activity (GO:0003863);; Cellular Component: mitochondrial matrix (GO:0005759);; Biological Process: response to absence of light (GO:0009646);; Biological Process: response to sucrose (GO:0009744);; Biological Process: cellular response to sucrose starvation (GO:0043617);; Molecular Function: metal ion bind…	K00166|0.0|cmo:103488700|K00166 BCKDHA; 2-oxoisovalerate dehydrogenase E1 component alpha subunit [EC:1.2.4.4]	[C]	Energy production and conversion	Dehydrogenase E1 component;; Thiamine pyrophosphate enzyme, C-terminal TPP binding domain;; 1-deoxy-D-xylulose-5-phosphate synthase	2-oxoisovalerate dehydrogenase subunit alpha 1, mitochondrial OS=Arabidopsis thaliana OX=3702 GN=At1g21400 PE=2 SV=1	XP_008445779.1 PREDICTED: 2-oxoisovalerate dehydrogenase subunit alpha 1, mitochondrial [Cucumis melo]
ClG42_06g0075800	2.54728	1.7488e-07	4.0443e-05	up	--	--	Cellular Component: nucleus (GO:0005634);; Cellular Component: cytosol (GO:0005829);; Biological Process: starch catabolic process (GO:0005983);; Biological Process: response to water deprivation (GO:0009414);; Cellular Component: chloroplast (GO:0009507);; Molecular Function: beta-amylase activity (GO:0016161);;	K01177|0.0|csv:101216744|K01177 E3.2.1.2; beta-amylase [EC:3.2.1.2]	--	--	Glycosyl hydrolase family 14	Beta-amylase 1, chloroplastic OS=Arabidopsis thaliana OX=3702 GN=BAM1 PE=1 SV=1	XP_004147196.1 PREDICTED: beta-amylase 1, chloroplastic [Cucumis sativus] KGN61543.1 hypothetical protein Csa_006331 [Cucumis sativus]
ClG42_10g0160800	2.53923	7.0925e-07	0.000142153	up	--	--	--	K15015|0.0|cmo:103486887|K15015 SLC32A; solute carrier family 32 (vesicular inhibitory amino acid transporter)	[E]	Amino acid transport and metabolism	Transmembrane amino acid transporter protein	Amino acid transporter AVT1A OS=Arabidopsis thaliana OX=3702 GN=AVT1A PE=2 SV=2	XP_008443262.1 PREDICTED: vacuolar amino acid transporter 1-like isoform X1 [Cucumis melo] XP_008443263.1 PREDICTED: vacuolar amino acid transporter 1-like isoform X2 [Cucumis melo]
ClG42_05g0201500	2.46442	1.16464e-06	0.000218835	up	--	--	Molecular Function: DNA-binding transcription factor activity (GO:0003700);; Cellular Component: nucleus (GO:0005634);; Biological Process: transcription, DNA-templated (GO:0006351);; Biological Process: regulation of transcription, DNA-templated (GO:0006355);; Biological Process: response to auxin (GO:0009733);; Biological Process: auxin-activated signaling pathway (GO:0009734);; Biological Proc…	K14486|0.0|csv:101216825|K14486 K14486; auxin response factor	--	--	Auxin response factor;; B3 DNA binding domain;; AUX/IAA family	Auxin response factor 5 OS=Arabidopsis thaliana OX=3702 GN=ARF5 PE=1 SV=3	XP_011652441.1 PREDICTED: auxin response factor 5 isoform X2 [Cucumis sativus] KGN60018.1 hypothetical protein Csa_002068 [Cucumis sativus]
ClG42_02g0088800	2.42365	6.86073e-07	0.000141275	up	[R]	General function prediction only	Cellular Component: Golgi membrane (GO:0000139);; Molecular Function: GTP binding (GO:0005525);; Cellular Component: endosome (GO:0005768);; Cellular Component: vacuolar membrane (GO:0005774);; Cellular Component: Golgi apparatus (GO:0005794);; Cellular Component: trans-Golgi network (GO:0005802);; Cellular Component: cytosol (GO:0005829);; Cellular Component: plasma membrane (GO:0005886);; Biolo…	--|1e-168|cmo:103495951|hypothetical protein	[R]	General function prediction only	Ras family;; Ras of Complex, Roc, domain of DAPkinase	Ras-related protein RABH1b OS=Arabidopsis thaliana OX=3702 GN=RABH1B PE=1 SV=1	XP_008455856.1 PREDICTED: septum-promoting GTP-binding protein 1 [Cucumis melo] TYK24236.1 septum-promoting GTP-binding protein 1 [Cucumis melo var. makuwa] KAA0043445.1 septum-promoting GTP-binding protein 1 [Cucumis melo var. makuwa]
ClG42_01g0049000	2.39706	3.00002e-06	0.000469753	up	--	--	Molecular Function: peroxidase activity (GO:0004601);; Cellular Component: extracellular region (GO:0005576);; Biological Process: response to oxidative stress (GO:0006979);; Molecular Function: heme binding (GO:0020037);; Biological Process: hydrogen peroxide catabolic process (GO:0042744);; Molecular Function: metal ion binding (GO:0046872);;	K00430|0.0|cmo:103504705|K00430 E1.11.1.7; peroxidase [EC:1.11.1.7]	--	--	Peroxidase	Lignin-forming anionic peroxidase OS=Nicotiana tabacum OX=4097 PE=2 SV=1	XP_008467328.1 PREDICTED: peroxidase 2-like [Cucumis melo] KAA0055089.1 peroxidase 2-like [Cucumis melo var. makuwa]
ClG42_05g0027500	2.38945	1.53748e-06	0.00027845	up	--	--	Molecular Function: enzyme inhibitor activity (GO:0004857);; Cellular Component: extracellular region (GO:0005576);; Cellular Component: cell wall (GO:0005618);; Molecular Function: pectinesterase activity (GO:0030599);; Biological Process: cell wall modification (GO:0042545);; Molecular Function: aspartyl esterase activity (GO:0045330);; Biological Process: pectin catabolic process (GO:0045490);;	K01051|0.0|cmo:103483370|K01051 E3.1.1.11; pectinesterase [EC:3.1.1.11]	--	--	Pectinesterase;; Plant invertase/pectin methylesterase inhibitor	Pectinesterase 2 OS=Citrus sinensis OX=2711 GN=PECS-2.1 PE=2 SV=1	XP_008438193.1 PREDICTED: pectinesterase 2 [Cucumis melo] KAA0049055.1 pectinesterase 2 [Cucumis melo var. makuwa]
ClG42_04g0114400	2.3629	1.37748e-06	0.000252515	up	--	--	Biological Process: lipid transport (GO:0006869);; Molecular Function: lipid binding (GO:0008289);;	--|2e-54|csv:101215659|hypothetical protein	--	--	Probable lipid transfer	Probable non-specific lipid-transfer protein AKCS9 OS=Vigna unguiculata OX=3917 PE=2 SV=1	XP_004137484.1 PREDICTED: non-specific lipid-transfer protein 2-like [Cucumis sativus]
ClG42_07g0052400	2.35807	1.59758e-06	0.000279243	up	--	--	Cellular Component: extracellular region (GO:0005576);; Cellular Component: cell wall (GO:0005618);; Biological Process: syncytium formation (GO:0006949);; Biological Process: plant-type cell wall organization (GO:0009664);; Cellular Component: membrane (GO:0016020);;	--|0.0|cmo:103496743|hypothetical protein	--	--	Expansin C-terminal domain;; Lytic transglycolase	Expansin-A8 OS=Arabidopsis thaliana OX=3702 GN=EXPA8 PE=2 SV=1	QDL52550.1 expansin A8 [Cucumis melo]
ClG42_02g0114300	2.35007	1.14802e-06	0.000218444	up	[R]	General function prediction only	Cellular Component: nucleus (GO:0005634);; Cellular Component: cytosol (GO:0005829);; Biological Process: cytokinin biosynthetic process (GO:0009691);; Molecular Function: hydrolase activity (GO:0016787);;	K22522|1e-136|cpep:111776908|K22522 LOG; cytokinin riboside 5'-monophosphate phosphoribohydrolase [EC:3.2.2.-]	--	--	Possible lysine decarboxylase;; SLOG cluster4 family	Cytokinin riboside 5&apos;-monophosphate phosphoribohydrolase LOG5 OS=Arabidopsis thaliana OX=3702 GN=LOG5 PE=1 SV=1	XP_023512086.1 cytokinin riboside 5&apos;-monophosphate phosphoribohydrolase LOG5-like [Cucurbita pepo subsp. pepo]
ClG42_04g0077400	2.3426	2.01473e-06	0.000332807	up	--	--	Cellular Component: cytoplasm (GO:0005737);; Cellular Component: cytosol (GO:0005829);; Biological Process: trichome morphogenesis (GO:0010090);; Biological Process: cutin biosynthetic process (GO:0010143);; Molecular Function: transferase activity, transferring acyl groups other than amino-acyl groups (GO:0016747);; Biological Process: localization (GO:0051179);; Biological Process: plant epider…	--|0.0|cmo:103491152|hypothetical protein	--	--	Transferase family	BAHD acyltransferase DCR OS=Arabidopsis thaliana OX=3702 GN=DCR PE=2 SV=1	XP_008449203.1 PREDICTED: BAHD acyltransferase DCR-like [Cucumis melo] TYJ96276.1 BAHD acyltransferase DCR-like [Cucumis melo var. makuwa] KAA0045051.1 BAHD acyltransferase DCR-like [Cucumis melo var. makuwa]
ClG42_07g0038300	2.32869	1.36899e-06	0.000252515	up	[O]	Posttranslational modification, protein turnover, chaperones	Cellular Component: cytoplasm (GO:0005737);;	K13993|1e-107|cmo:103501408|K13993 HSP20; HSP20 family protein	[O]	Posttranslational modification, protein turnover, chaperones	Hsp20/alpha crystallin family;; HSP20-like domain found in ArsA	17.8 kDa class I heat shock protein OS=Daucus carota OX=4039 PE=3 SV=1	ADU55789.1 HSP18.1A [Citrullus lanatus]
ClG42_06g0137500	2.3263	3.86236e-06	0.000574841	up	--	--	Cellular Component: extracellular region (GO:0005576);; Cellular Component: cell wall (GO:0005618);; Biological Process: cell wall organization (GO:0071555);;	--|3e-78|cmo:103487315|hypothetical protein	--	--	--	Putative glycine-rich cell wall structural protein 1 OS=Oryza sativa subsp. indica OX=39946 GN=GRP-1 PE=3 SV=1	XP_008443812.1 PREDICTED: putative glycine-rich cell wall structural protein 1 [Cucumis melo]
ClG42_02g0067600	2.32054	1.56799e-06	0.000278684	up	[R]	General function prediction only	Molecular Function: zinc ion binding (GO:0008270);; Biological Process: phenylpropanoid biosynthetic process (GO:0009699);; Molecular Function: cinnamyl-alcohol dehydrogenase activity (GO:0045551);; Molecular Function: sinapyl alcohol dehydrogenase activity (GO:0052747);;	--|0.0|cpep:111786772|hypothetical protein	[Q]	Secondary metabolites biosynthesis, transport and catabolism	Alcohol dehydrogenase GroES-like domain;; Zinc-binding dehydrogenase	Cinnamyl alcohol dehydrogenase 1 OS=Ocimum basilicum OX=39350 GN=CAD1 PE=1 SV=1	XP_023522669.1 cinnamyl alcohol dehydrogenase 1-like [Cucurbita pepo subsp. pepo] XP_023522768.1 cinnamyl alcohol dehydrogenase 1-like [Cucurbita pepo subsp. pepo]
ClG42_07g0037200	2.29082	1.9596e-06	0.000332267	up	[O]	Posttranslational modification, protein turnover, chaperones	Cellular Component: cytoplasm (GO:0005737);;	K13993|1e-107|cmo:103501408|K13993 HSP20; HSP20 family protein	[O]	Posttranslational modification, protein turnover, chaperones	Hsp20/alpha crystallin family;; HSP20-like domain found in ArsA	17.8 kDa class I heat shock protein OS=Daucus carota OX=4039 PE=3 SV=1	ADU55789.1 HSP18.1A [Citrullus lanatus]
ClG42_04g0113900	2.27089	2.53727e-06	0.000405748	up	--	--	--	--|0.0|csv:101216390|hypothetical protein	--	--	Serine aminopeptidase, S33;; alpha/beta hydrolase fold	--	XP_004137487.1 PREDICTED: uncharacterized protein LOC101216390 [Cucumis sativus] KGN64151.1 hypothetical protein Csa_013904 [Cucumis sativus]
ClG42_11g0186200	2.22709	3.96662e-06	0.000578896	up	[H]	Coenzyme transport and metabolism	Molecular Function: transaminase activity (GO:0008483);; Cellular Component: chloroplast (GO:0009507);; Molecular Function: pyridoxal phosphate binding (GO:0030170);;	K16871|0.0|csv:101219660|K16871 POP2; 4-aminobutyrate---pyruvate transaminase [EC:2.6.1.96]	[E]	Amino acid transport and metabolism	Aminotransferase class-III	Gamma aminobutyrate transaminase 3, chloroplastic OS=Solanum lycopersicum OX=4081 GN=GABA-TP3 PE=1 SV=1	XP_011654001.1 PREDICTED: gamma aminobutyrate transaminase 2 [Cucumis sativus] KGN54978.1 hypothetical protein Csa_012232 [Cucumis sativus]
ClG42_05g0142100	2.2251	6.25391e-06	0.000886875	up	--	--	Cellular Component: cell wall (GO:0005618);; Cellular Component: mitochondrion (GO:0005739);; Cellular Component: mitochondrial inner membrane (GO:0005743);; Cellular Component: vacuolar membrane (GO:0005774);; Biological Process: mitochondrial transport (GO:0006839);; Cellular Component: chloroplast (GO:0009507);; Biological Process: response to salt stress (GO:0009651);; Molecular Function: pho…	K15102|0.0|cmo:103491725|K15102 SLC25A3; solute carrier family 25 (mitochondrial phosphate transporter), member 3	[C]	Energy production and conversion	Mitochondrial carrier protein	Mitochondrial phosphate carrier protein 3, mitochondrial OS=Arabidopsis thaliana OX=3702 GN=MPT3 PE=1 SV=1	TYK09320.1 mitochondrial phosphate carrier protein 3 [Cucumis melo var. makuwa]
WM_newGene_435	2.21589	3.95868e-06	0.000578896	up	--	--	Biological Process: response to osmotic stress (GO:0006970);; Molecular Function: zinc ion binding (GO:0008270);; Biological Process: response to salt stress (GO:0009651);; Biological Process: abscisic acid metabolic process (GO:0009687);; Biological Process: abscisic acid biosynthetic process (GO:0009688);; Biological Process: response to gibberellin (GO:0009739);; Biological Process: response t…	K16285|8e-97|cmo:103500498|K16285 XERICO; RING/U-box domain-containing protein [EC:2.3.2.27]	[O]	Posttranslational modification, protein turnover, chaperones	Ring finger domain;; RING-like zinc finger;; RING-H2 zinc finger domain;; zinc-RING finger domain;; Zinc finger, C3HC4 type (RING finger);; RING-type zinc-finger;; Zinc finger, C3HC4 type (RING finger);; Zinc finger, C3HC4 type (RING finger)	Probable E3 ubiquitin-protein ligase XERICO OS=Arabidopsis thaliana OX=3702 GN=XERICO PE=1 SV=1	XP_022969282.1 probable E3 ubiquitin-protein ligase XERICO [Cucurbita maxima] XP_022969284.1 probable E3 ubiquitin-protein ligase XERICO [Cucurbita maxima]
ClG42_07g0094600	2.21249	7.22169e-06	0.00100515	up	[P]	Inorganic ion transport and metabolism	Cellular Component: integral component of plasma membrane (GO:0005887);; Molecular Function: secondary active sulfate transmembrane transporter activity (GO:0008271);; Molecular Function: sulfate transmembrane transporter activity (GO:0015116);; Molecular Function: symporter activity (GO:0015293);; Biological Process: sulfate transmembrane transport (GO:1902358);;	K17469|0.0|cmo:103494407|K17469 SULTR2; sulfate transporter 2, low-affinity	[P]	Inorganic ion transport and metabolism	Sulfate permease family;; STAS domain	Sulfate transporter 2.1 OS=Arabidopsis thaliana OX=3702 GN=SULTR2;1 PE=2 SV=1	XP_008453779.1 PREDICTED: low affinity sulfate transporter 3-like [Cucumis melo] TYK16732.1 low affinity sulfate transporter 3-like [Cucumis melo var. makuwa]
ClG42_11g0169200	2.18671	6.34827e-06	0.000891844	up	--	--	Molecular Function: DNA binding (GO:0003677);; Molecular Function: DNA-binding transcription factor activity (GO:0003700);; Cellular Component: nucleus (GO:0005634);; Biological Process: transcription, DNA-templated (GO:0006351);; Biological Process: positive regulation of cell proliferation (GO:0008284);; Molecular Function: lipid binding (GO:0008289);; Biological Process: response to auxin (GO:…	K09338|0.0|csv:101218438|K09338 HD-ZIP; homeobox-leucine zipper protein	--	--	START domain;; MEKHLA domain;; Homeodomain	Homeobox-leucine zipper protein ATHB-8 OS=Arabidopsis thaliana OX=3702 GN=ATHB-8 PE=1 SV=1	XP_004136224.1 PREDICTED: homeobox-leucine zipper protein ATHB-8 [Cucumis sativus] KGN60468.2 hypothetical protein Csa_001015 [Cucumis sativus]
ClG42_03g0060400	2.15139	1.33241e-05	0.0016417	up	[O]	Posttranslational modification, protein turnover, chaperones	Molecular Function: ubiquitin-protein transferase activity (GO:0004842);; Cellular Component: endoplasmic reticulum membrane (GO:0005789);; Biological Process: response to osmotic stress (GO:0006970);; Molecular Function: zinc ion binding (GO:0008270);; Biological Process: response to cold (GO:0009409);; Biological Process: response to water deprivation (GO:0009414);; Biological Process: response…	K10666|1e-153|cmo:103486320|K10666 RNF5; E3 ubiquitin-protein ligase RNF5 [EC:2.3.2.27]	[O]	Posttranslational modification, protein turnover, chaperones	Zinc finger, C3HC4 type (RING finger);; Ring finger domain;; Zinc finger, C3HC4 type (RING finger);; RING-type zinc-finger;; Zinc finger, C3HC4 type (RING finger)	E3 ubiquitin-protein ligase RMA1H1 OS=Capsicum annuum OX=4072 GN=RMA1H1 PE=1 SV=1	XP_008442466.1 PREDICTED: E3 ubiquitin-protein ligase RMA1H1-like [Cucumis melo] XP_008442474.1 PREDICTED: E3 ubiquitin-protein ligase RMA1H1-like [Cucumis melo] XP_008442488.1 PREDICTED: E3 ubiquitin-protein ligase RMA1H1-like [Cucumis melo] TYK26413.1 E3 ubiquitin-protein ligase RMA1H1-like [Cucumis melo var. makuwa] KAA0056985.1 E3 ubiquitin-protein ligase RMA1H1-like [Cucumis melo var. makuwa]
ClG42_04g0060800	2.14511	1.1991e-05	0.0015147	up	--	--	--	--|0.0|cmo:103495820|hypothetical protein	[GC]	--	UDP-glucoronosyl and UDP-glucosyl transferase	UDP-glycosyltransferase 76B1 OS=Arabidopsis thaliana OX=3702 GN=UGT76B1 PE=2 SV=1	XP_008455713.1 PREDICTED: UDP-glycosyltransferase 76E2-like [Cucumis melo]
ClG42_02g0119700	2.14243	1.18508e-05	0.00150968	up	[O]	Posttranslational modification, protein turnover, chaperones	--	--|0.0|cmax:111483701|hypothetical protein	--	--	Pollen protein Ole e 1 like	Probable F-box protein At1g30780 OS=Arabidopsis thaliana OX=3702 GN=At1g30780 PE=2 SV=2	XP_022985735.1 uncharacterized protein LOC111483701 [Cucurbita maxima]
ClG42_02g0068000	2.13976	9.50318e-06	0.00129865	up	--	--	--	--|0.0|cmo:103495273|hypothetical protein	[GC]	--	UDP-glucoronosyl and UDP-glucosyl transferase	Gallate 1-beta-glucosyltransferase OS=Quercus robur OX=38942 GN=UGT84A13 PE=1 SV=1	XP_008454994.1 PREDICTED: limonoid UDP-glucosyltransferase-like [Cucumis melo] TYK06789.1 limonoid UDP-glucosyltransferase-like [Cucumis melo var. makuwa] KAA0031336.1 limonoid UDP-glucosyltransferase-like [Cucumis melo var. makuwa]
ClG42_10g0192200	2.12655	1.10726e-05	0.00143486	up	--	--	Molecular Function: structural constituent of cell wall (GO:0005199);; Cellular Component: extracellular region (GO:0005576);; Cellular Component: cell wall (GO:0005618);; Cellular Component: plant-type cell wall (GO:0009505);; Cellular Component: plasmodesma (GO:0009506);; Biological Process: cell wall organization (GO:0071555);;	--|2e-98|cmo:103486565|hypothetical protein	--	--	--	Leucine-rich repeat extensin-like protein 4 OS=Arabidopsis thaliana OX=3702 GN=LRX4 PE=1 SV=1	XP_008442790.1 PREDICTED: uncharacterized protein LOC103486565 [Cucumis melo] TYK25211.1 uncharacterized protein E5676_scaffold352G003410 [Cucumis melo var. makuwa] KAA0043928.1 uncharacterized protein E6C27_scaffold236G002680 [Cucumis melo var. makuwa]
ClG42_08g0094000	2.12521	1.68782e-05	0.00196676	up	--	--	Cellular Component: extracellular region (GO:0005576);; Cellular Component: cell wall (GO:0005618);; Biological Process: cell wall organization (GO:0071555);;	--|1e-129|cmo:103496643|hypothetical protein	--	--	--	Glycine-rich cell wall structural protein 2 OS=Oryza sativa subsp. japonica OX=39947 GN=GRP0.9 PE=2 SV=1	XP_008456803.1 PREDICTED: glycine-rich cell wall structural protein 2-like [Cucumis melo]
ClG42_09g0029100	2.11472	1.63964e-05	0.00194071	up	--	--	Molecular Function: electron transfer activity (GO:0009055);; Molecular Function: metal ion binding (GO:0046872);; Biological Process: oxidation-reduction process (GO:0055114);;	--|1e-111|csv:101203127|hypothetical protein	--	--	Plastocyanin-like domain	Cucumber peeling cupredoxin OS=Cucumis sativus OX=3659 PE=1 SV=3	XP_004136088.1 PREDICTED: cucumber peeling cupredoxin-like [Cucumis sativus] KGN45266.1 hypothetical protein Csa_016411 [Cucumis sativus]
ClG42_03g0035500	2.10776	1.22336e-05	0.00153247	up	--	--	Molecular Function: transmembrane receptor protein serine/threonine kinase activity (GO:0004675);; Molecular Function: ATP binding (GO:0005524);; Cellular Component: plasma membrane (GO:0005886);; Biological Process: protein phosphorylation (GO:0006468);; Biological Process: cell surface receptor signaling pathway (GO:0007166);; Cellular Component: integral component of membrane (GO:0016021);;	--|0.0|csv:101213560|hypothetical protein	--	--	--	Proline-rich receptor-like protein kinase PERK2 OS=Arabidopsis thaliana OX=3702 GN=PERK2 PE=2 SV=3	XP_004152517.1 PREDICTED: uncharacterized protein LOC101213560 [Cucumis sativus] KGN64388.1 hypothetical protein Csa_014374 [Cucumis sativus]
ClG42_02g0115300	2.1051	2.72991e-05	0.00286965	up	[M]	Cell wall/membrane/envelope biogenesis	Cellular Component: vacuolar membrane (GO:0005774);; Cellular Component: plasma membrane (GO:0005886);; Biological Process: anion transport (GO:0006820);; Molecular Function: mechanosensitive ion channel activity (GO:0008381);; Cellular Component: plasmodesma (GO:0009506);; Cellular Component: integral component of membrane (GO:0016021);;	K22048|0.0|cmo:103490566|K22048 MSL4S; mechanosensitive ion channel protein 4/5/6/7/8/9/10	[M]	Cell wall/membrane/envelope biogenesis	Mechanosensitive ion channel	Mechanosensitive ion channel protein 6 OS=Arabidopsis thaliana OX=3702 GN=MSL6 PE=1 SV=1	XP_008448342.1 PREDICTED: mechanosensitive ion channel protein 6-like [Cucumis melo]
ClG42_03g0096900	2.099	1.88812e-05	0.00213401	up	--	--	Biological Process: lipid metabolic process (GO:0006629);; Biological Process: circadian rhythm (GO:0007623);; Biological Process: response to light stimulus (GO:0009416);; Cellular Component: chloroplast (GO:0009507);; Biological Process: response to wounding (GO:0009611);; Biological Process: response to insect (GO:0009625);; Biological Process: response to blue light (GO:0009637);; Biological …	K10525|1e-145|csv:101222233|K10525 AOC; allene oxide cyclase [EC:5.3.99.6]	--	--	Allene oxide cyclase	Allene oxide cyclase, chloroplastic OS=Oryza sativa subsp. japonica OX=39947 GN=AOC PE=1 SV=1	XP_004140337.1 PREDICTED: allene oxide cyclase 3, chloroplastic [Cucumis sativus] KGN50952.1 hypothetical protein Csa_009227 [Cucumis sativus]
ClG42_02g0092200	2.08838	1.95752e-05	0.00217966	up	[RTKL]	--	--	K20716|0.0|cmo:103495976|K20716 MAPKKK17_18; mitogen-activated protein kinase kinase kinase 17/18	[T]	Signal transduction mechanisms	Protein kinase domain;; Protein tyrosine and serine/threonine kinase	Mitogen-activated protein kinase kinase kinase 17 OS=Arabidopsis thaliana OX=3702 GN=MAPKKK17 PE=1 SV=1	XP_008455899.1 PREDICTED: mitogen-activated protein kinase kinase kinase 2-like [Cucumis melo] TYK09607.1 mitogen-activated protein kinase kinase kinase 2-like [Cucumis melo var. makuwa]
ClG42_04g0111600	2.08485	2.79468e-05	0.00291734	up	[R]	General function prediction only	Molecular Function: transporter activity (GO:0005215);; Cellular Component: cytoplasm (GO:0005737);; Cellular Component: endoplasmic reticulum (GO:0005783);; Cellular Component: plasma membrane (GO:0005886);; Cellular Component: plant-type cell wall (GO:0009505);; Cellular Component: plasmodesma (GO:0009506);; Biological Process: gravitropism (GO:0009630);; Biological Process: photomorphogenesis …	K13947|0.0|cpep:111782617|K13947 PIN; auxin efflux carrier family	--	--	Membrane transport protein	Auxin efflux carrier component 1 OS=Arabidopsis thaliana OX=3702 GN=PIN1 PE=1 SV=1	XP_023519167.1 probable auxin efflux carrier component 1c [Cucurbita pepo subsp. pepo]
ClG42_09g0186500	2.07165	1.44152e-05	0.00174749	up	[O]	Posttranslational modification, protein turnover, chaperones	Molecular Function: ATP-dependent peptidase activity (GO:0004176);; Molecular Function: metalloendopeptidase activity (GO:0004222);; Molecular Function: ATP binding (GO:0005524);; Molecular Function: metallopeptidase activity (GO:0008237);; Molecular Function: zinc ion binding (GO:0008270);; Cellular Component: chloroplast thylakoid membrane (GO:0009535);; Cellular Component: chloroplast envelope…	K03798|0.0|cmo:103498485|K03798 ftsH; cell division protease FtsH [EC:3.4.24.-]	[O]	Posttranslational modification, protein turnover, chaperones	Peptidase family M41;; ATPase family associated with various cellular activities (AAA);; AAA+ lid domain;; TIP49 P-loop domain;; AAA domain (dynein-related subfamily)	ATP-dependent zinc metalloprotease FTSH 6, chloroplastic OS=Arabidopsis thaliana OX=3702 GN=FTSH6 PE=2 SV=1	TYK15252.1 ATP-dependent zinc metalloprotease FTSH 6 [Cucumis melo var. makuwa] lcl|KAA0039498.1 ATP-dependent zinc metalloprotease FTSH 6 [Cucumis melo var. makuwa]
ClG42_04g0103700	2.07104	3.33908e-05	0.00330847	up	[V]	Defense mechanisms	Biological Process: response to reactive oxygen species (GO:0000302);; Molecular Function: ATP binding (GO:0005524);; Cellular Component: plasma membrane (GO:0005886);; Biological Process: drug transmembrane transport (GO:0006855);; Cellular Component: integral component of membrane (GO:0016021);; Molecular Function: ATPase activity, coupled to transmembrane movement of substances (GO:0042626);;	--|0.0|csv:101209536|hypothetical protein	[Q]	Secondary metabolites biosynthesis, transport and catabolism	ABC-2 type transporter;; ABC transporter;; Plant PDR ABC transporter associated;; ABC-2 type transporter;; ABC-transporter N-terminal;; AAA domain, putative AbiEii toxin, Type IV TA system;; ATPase family associated with various cellular activities (AAA)	ABC transporter G family member 39 OS=Arabidopsis thaliana OX=3702 GN=ABCG39 PE=3 SV=1	XP_004143306.1 PREDICTED: pleiotropic drug resistance protein 2-like [Cucumis sativus] KGN48240.1 hypothetical protein Csa_004394 [Cucumis sativus]
WM_newGene_111	2.06934	3.786e-05	0.00353486	up	--	--	--	--	--	--	--	--	KGN53132.1 hypothetical protein Csa_014795 [Cucumis sativus]
ClG42_09g0159900	2.06933	1.83206e-05	0.00208632	up	--	--	Molecular Function: peroxidase activity (GO:0004601);; Cellular Component: extracellular region (GO:0005576);; Biological Process: response to oxidative stress (GO:0006979);; Molecular Function: heme binding (GO:0020037);; Biological Process: hydrogen peroxide catabolic process (GO:0042744);; Molecular Function: metal ion binding (GO:0046872);;	K00430|0.0|cmos:111463826|K00430 E1.11.1.7; peroxidase [EC:1.11.1.7]	--	--	Peroxidase	Peroxidase N1 OS=Nicotiana tabacum OX=4097 GN=poxN1 PE=1 SV=1	XP_022963520.1 peroxidase N1-like [Cucurbita moschata]
ClG42_03g0033400	2.05498	3.53922e-05	0.00334601	up	--	--	Molecular Function: pectate lyase activity (GO:0030570);; Biological Process: pectin catabolic process (GO:0045490);; Molecular Function: metal ion binding (GO:0046872);;	K01728|0.0|cmo:103483993|K01728 pel; pectate lyase [EC:4.2.2.2]	--	--	Pectate lyase	Probable pectate lyase 22 OS=Arabidopsis thaliana OX=3702 GN=At5g63180 PE=2 SV=1	XP_008439105.1 PREDICTED: probable pectate lyase 22 [Cucumis melo] TYJ99213.1 putative pectate lyase 22 [Cucumis melo var. makuwa] KAA0055290.1 putative pectate lyase 22 [Cucumis melo var. makuwa]
ClG42_01g0162800	2.04571	2.8761e-05	0.0029612	up	[O]	Posttranslational modification, protein turnover, chaperones	Molecular Function: zinc ion binding (GO:0008270);; Cellular Component: integral component of membrane (GO:0016021);; Biological Process: proteasome-mediated ubiquitin-dependent protein catabolic process (GO:0043161);; Molecular Function: ubiquitin protein ligase activity (GO:0061630);;	K19040|1e-145|csv:101220855|K19040 ATL76S; E3 ubiquitin-protein ligase ATL10/75/76/77/78 [EC:2.3.2.27]	[O]	Posttranslational modification, protein turnover, chaperones	Ring finger domain;; RING-like zinc finger;; Zinc finger, C3HC4 type (RING finger);; RING-H2 zinc finger domain;; Anaphase-promoting complex subunit 11 RING-H2 finger;; Zinc finger, C3HC4 type (RING finger)	RING-H2 finger protein ATL78 OS=Arabidopsis thaliana OX=3702 GN=ATL78 PE=2 SV=1	XP_004148642.1 PREDICTED: RING-H2 finger protein ATL78-like [Cucumis sativus] KGN48380.1 hypothetical protein Csa_003943 [Cucumis sativus]
ClG42_08g0105500	2.04552	2.07818e-05	0.00223137	up	--	--	--	--|0.0|cmo:103502586|hypothetical protein	--	--	Domain of unknown function (DUF1338)	--	XP_008464778.1 PREDICTED: uncharacterized protein LOC103502586 isoform X2 [Cucumis melo]
ClG42_05g0003700	2.04234	3.51214e-05	0.00334143	up	[G]	Carbohydrate transport and metabolism	--	--|1e-169|cmo:103483134|hypothetical protein	[G]	Carbohydrate transport and metabolism	Histidine phosphatase superfamily (branch 1)	--	XP_008437819.1 PREDICTED: uncharacterized protein LOC103483134 [Cucumis melo] KAA0048839.1 Phosphoglycerate mutase family protein [Cucumis melo var. makuwa]
ClG42_10g0127400	2.04119	2.00942e-05	0.00220478	up	[IQ]	--	Molecular Function: ATP binding (GO:0005524);; Biological Process: phenylpropanoid metabolic process (GO:0009698);; Molecular Function: 4-coumarate-CoA ligase activity (GO:0016207);;	K01904|0.0|csv:101215427|K01904 4CL; 4-coumarate--CoA ligase [EC:6.2.1.12]	[I]	Lipid transport and metabolism	AMP-binding enzyme;; AMP-binding enzyme C-terminal domain	4-coumarate--CoA ligase 2 OS=Nicotiana tabacum OX=4097 GN=4CL2 PE=1 SV=1	TYK21303.1 4-coumarate--CoA ligase 1 [Cucumis melo var. makuwa] lcl|KAA0034948.1 4-coumarate--CoA ligase 1 [Cucumis melo var. makuwa]
ClG42_03g0072600	2.0393	4.05963e-05	0.00369845	up	--	--	--	--|2e-77|cmo:103487260|hypothetical protein	--	--	Senescence regulator	--	XP_008443750.1 PREDICTED: uncharacterized protein LOC103487260 [Cucumis melo]
ClG42_09g0086200	2.03782	3.47082e-05	0.00334143	up	--	--	Molecular Function: RNA binding (GO:0003723);; Molecular Function: ribonuclease T2 activity (GO:0033897);;	K01166|1e-132|csv:101210710|K01166 RNASET2; ribonuclease T2 [EC:4.6.1.19]	[A]	RNA processing and modification	Ribonuclease T2 family	Ribonuclease MC OS=Momordica charantia OX=3673 PE=1 SV=1	XP_004149779.2 PREDICTED: ribonuclease MC-like [Cucumis sativus]
ClG42_04g0109400	2.0188	2.87054e-05	0.0029612	up	[I]	Lipid transport and metabolism	Molecular Function: 2-acylglycerol O-acyltransferase activity (GO:0003846);; Molecular Function: lysophospholipase activity (GO:0004622);; Cellular Component: endoplasmic reticulum (GO:0005783);; Cellular Component: Golgi apparatus (GO:0005794);; Cellular Component: plasma membrane (GO:0005886);; Biological Process: lipid metabolic process (GO:0006629);; Biological Process: response to oxidative …	K01054|0.0|csv:101210503|K01054 MGLL; acylglycerol lipase [EC:3.1.1.23]	[I]	Lipid transport and metabolism	Serine aminopeptidase, S33;; alpha/beta hydrolase fold;; Alpha/beta hydrolase family	Caffeoylshikimate esterase OS=Arabidopsis thaliana OX=3702 GN=CSE PE=1 SV=1	XP_004137631.1 PREDICTED: monoglyceride lipase [Cucumis sativus] KAE8652563.1 hypothetical protein Csa_013047 [Cucumis sativus]
ClG42_10g0196700	2.01434	8.62041e-05	0.00667613	up	[G]	Carbohydrate transport and metabolism	Cellular Component: protein storage vacuole (GO:0000326);; Cellular Component: vacuole (GO:0005773);; Cellular Component: vacuolar membrane (GO:0005774);; Cellular Component: integral component of plasma membrane (GO:0005887);; Biological Process: water transport (GO:0006833);; Cellular Component: plant-type vacuole membrane (GO:0009705);; Cellular Component: chloroplast envelope (GO:0009941);; M…	K09873|1e-173|csv:101222386|K09873 TIP; aquaporin TIP	[G]	Carbohydrate transport and metabolism	Major intrinsic protein	Aquaporin TIP1-1 OS=Arabidopsis thaliana OX=3702 GN=TIP1-1 PE=1 SV=1	XP_008442728.1 PREDICTED: aquaporin TIP1-1-like [Cucumis melo]
ClG42_07g0144300	1.98348	3.49154e-05	0.00334143	up	--	--	Cellular Component: extracellular space (GO:0005615);; Cellular Component: intracellular (GO:0005622);; Biological Process: response to fungus (GO:0009620);; Biological Process: systemic acquired resistance (GO:0009627);; Biological Process: response to salicylic acid (GO:0009751);; Biological Process: defense response to fungus, incompatible interaction (GO:0009817);; Biological Process: induced…	--|0.0|csv:101206778|hypothetical protein	--	--	GDSL-like Lipase/Acylhydrolase	GDSL esterase/lipase 1 OS=Arabidopsis thaliana OX=3702 GN=GLIP1 PE=1 SV=1	XP_004144442.1 PREDICTED: GDSL esterase/lipase 1 [Cucumis sativus] KAE8650888.1 hypothetical protein Csa_000991 [Cucumis sativus]
ClG42_05g0045700	1.98304	3.90481e-05	0.00357909	up	[E]	Amino acid transport and metabolism	Biological Process: response to wounding (GO:0009611);; Biological Process: response to abscisic acid (GO:0009737);; Biological Process: response to salicylic acid (GO:0009751);; Biological Process: response to jasmonic acid (GO:0009753);; Cellular Component: integral component of membrane (GO:0016021);; Biological Process: hyperosmotic salinity response (GO:0042538);; Biological Process: defense…	--|0.0|csv:101210814|hypothetical protein	[E]	Amino acid transport and metabolism	POT family	Protein NRT1/ PTR FAMILY 5.2 OS=Arabidopsis thaliana OX=3702 GN=NPF5.2 PE=2 SV=1	XP_004134403.1 PREDICTED: protein NRT1/ PTR FAMILY 5.2-like [Cucumis sativus] KGN56829.1 hypothetical protein Csa_010954 [Cucumis sativus]
ClG42_02g0180300	1.97954	4.33642e-05	0.00388006	up	[RTKL]	--	Molecular Function: cyclin-dependent protein serine/threonine kinase activity (GO:0004693);; Molecular Function: ATP binding (GO:0005524);; Cellular Component: nucleus (GO:0005634);; Biological Process: protein phosphorylation (GO:0006468);;	K08819|0.0|csv:101207580|K08819 CDK12_13; cyclin-dependent kinase 12/13 [EC:2.7.11.22 2.7.11.23]	[D]	Cell cycle control, cell division, chromosome partitioning	Protein kinase domain;; Protein tyrosine and serine/threonine kinase	Probable serine/threonine-protein kinase At1g09600 OS=Arabidopsis thaliana OX=3702 GN=At1g09600 PE=3 SV=1	XP_011656950.1 PREDICTED: probable serine/threonine-protein kinase At1g54610 [Cucumis sativus] KGN46736.1 hypothetical protein Csa_021020 [Cucumis sativus]
ClG42_10g0026700	1.97679	3.32254e-05	0.00330847	up	[O]	Posttranslational modification, protein turnover, chaperones	Cellular Component: chloroplast stroma (GO:0009570);;	K13993|1e-135|cmo:103490889|K13993 HSP20; HSP20 family protein	[O]	Posttranslational modification, protein turnover, chaperones	Hsp20/alpha crystallin family;; HSP20-like domain found in ArsA	Small heat shock protein, chloroplastic OS=Oxybasis rubra OX=3560 GN=HSP23 PE=2 SV=1	XP_008448853.1 PREDICTED: small heat shock protein, chloroplastic-like isoform X2 [Cucumis melo]
ClG42_11g0206100	1.94612	0.000144462	0.00987285	up	--	--	Molecular Function: DNA binding (GO:0003677);; Cellular Component: nucleus (GO:0005634);; Biological Process: transcription, DNA-templated (GO:0006351);; Biological Process: regulation of transcription, DNA-templated (GO:0006355);; Biological Process: multicellular organism development (GO:0007275);;	--|0.0|csv:101204139|hypothetical protein	--	--	Homeodomain	WUSCHEL-related homeobox 8 OS=Oryza sativa subsp. japonica OX=39947 GN=WOX8 PE=2 SV=1	XP_004145546.1 PREDICTED: WUSCHEL-related homeobox 8-like [Cucumis sativus]
ClG42_07g0020200	1.94133	4.74989e-05	0.00421211	up	--	--	Cellular Component: nucleus (GO:0005634);; Biological Process: signal transduction (GO:0007165);;	--|1e-152|csv:101210689|hypothetical protein	--	--	Tify domain binding domain	Ninja-family protein AFP3 OS=Arabidopsis thaliana OX=3702 GN=AFP3 PE=1 SV=1	TYK26063.1 ninja-family protein AFP2-like [Cucumis melo var. makuwa] lcl|KAA0068079.1 ninja-family protein AFP2-like [Cucumis melo var. makuwa]
ClG42_05g0104100	1.94072	4.82273e-05	0.00421809	up	[E]	Amino acid transport and metabolism	Biological Process: spermine biosynthetic process (GO:0006597);; Molecular Function: spermine synthase activity (GO:0016768);;	K00797|0.0|csv:101212743|K00797 speE; spermidine synthase [EC:2.5.1.16]	[E]	Amino acid transport and metabolism	Spermine/spermidine synthase domain;; Spermidine synthase tetramerisation domain;; Methyltransferase domain	Spermine synthase OS=Arabidopsis thaliana OX=3702 GN=SPMS PE=1 SV=1	XP_004150312.1 PREDICTED: spermine synthase-like [Cucumis sativus] KGN58277.1 hypothetical protein Csa_017516 [Cucumis sativus]
ClG42_06g0004400	1.93787	5.91109e-05	0.00493641	up	--	--	--	--|0.0|cmo:103499022|hypothetical protein	--	--	Myelodysplasia-myeloid leukemia factor 1-interacting protein	--	XP_008460115.1 PREDICTED: uncharacterized protein LOC103499022 isoform X1 [Cucumis melo] XP_016902462.1 PREDICTED: uncharacterized protein LOC103499022 isoform X1 [Cucumis melo]
ClG42_04g0117000	1.93395	6.95237e-05	0.00552953	up	[KAD]	--	Molecular Function: RNA polymerase II transcription factor activity, sequence-specific DNA binding (GO:0000981);; Molecular Function: transcription factor activity, RNA polymerase II transcription factor recruiting (GO:0001135);; Molecular Function: DNA-binding transcription factor activity (GO:0003700);; Cellular Component: nucleus (GO:0005634);; Biological Process: transcription, DNA-templated …	K09422|0.0|csv:101213982|K09422 MYBP; transcription factor MYB, plant	[K]	Transcription	Myb-like DNA-binding domain;; Myb-like DNA-binding domain	Transcription factor MYB62 OS=Arabidopsis thaliana OX=3702 GN=MYB62 PE=2 SV=1	XP_004137477.1 PREDICTED: transcription factor MYB108-like [Cucumis sativus] KAE8652540.1 hypothetical protein Csa_013271 [Cucumis sativus]
ClG42_07g0087100	1.93086	5.40396e-05	0.00461547	up	--	--	Cellular Component: cytosol (GO:0005829);; Biological Process: response to water deprivation (GO:0009414);; Biological Process: cold acclimation (GO:0009631);; Biological Process: response to abscisic acid (GO:0009737);; Biological Process: response to 1-aminocyclopropane-1-carboxylic acid (GO:0009961);;	--|1e-114|csv:101216820|hypothetical protein	--	--	Dehydrin	Dehydrin Rab18 OS=Arabidopsis thaliana OX=3702 GN=RAB18 PE=2 SV=1	XP_008452109.1 PREDICTED: dehydrin DHN1 [Cucumis melo] TYK16682.1 dehydrin DHN1 [Cucumis melo var. makuwa] KAA0044783.1 dehydrin DHN1 [Cucumis melo var. makuwa]
ClG42_05g0050000	1.92986	9.43244e-05	0.00718895	up	[R]	General function prediction only	Molecular Function: oxidoreductase activity (GO:0016491);; Molecular Function: metal ion binding (GO:0046872);;	--|0.0|cmo:103483615|hypothetical protein	[QR]	--	2OG-Fe(II) oxygenase superfamily;; non-haem dioxygenase in morphine synthesis N-terminal	1-aminocyclopropane-1-carboxylate oxidase homolog 1 OS=Arabidopsis thaliana OX=3702 GN=At1g06620 PE=2 SV=1	XP_008438549.2 PREDICTED: 1-aminocyclopropane-1-carboxylate oxidase homolog 1-like [Cucumis melo]
ClG42_11g0158900	1.92895	5.77633e-05	0.00485082	up	[R]	General function prediction only	Cellular Component: integral component of membrane (GO:0016021);;	--|0.0|csv:101214783|hypothetical protein	--	--	Sulfite exporter TauE/SafE	Sulfite exporter TauE/SafE family protein 3 OS=Arabidopsis thaliana OX=3702 GN=At2g25737 PE=2 SV=1	XP_008466240.1 PREDICTED: uncharacterized protein LOC103503714 isoform X1 [Cucumis melo] XP_008466242.1 PREDICTED: uncharacterized protein LOC103503714 isoform X1 [Cucumis melo] TYK31327.1 Transmembrane protein TauE like protein [Cucumis melo var. makuwa] KAA0038715.1 Transmembrane protein TauE like protein [Cucumis melo var. makuwa]
ClG42_02g0171100	1.92456	6.20164e-05	0.00506647	up	--	--	Cellular Component: extracellular region (GO:0005576);; Cellular Component: cell wall (GO:0005618);; Biological Process: defense response to bacterium (GO:0042742);; Biological Process: defense response to fungus (GO:0050832);;	--|8e-98|cmo:103496070|hypothetical protein	[R]	General function prediction only	Barwin family	Pathogenesis-related protein P2 OS=Solanum lycopersicum OX=4081 PE=2 SV=1	XP_008456018.1 PREDICTED: pathogenesis-related protein PR-4-like [Cucumis melo] TYK18424.1 pathogenesis-related protein PR-4-like [Cucumis melo var. makuwa] KAA0063603.1 pathogenesis-related protein PR-4-like [Cucumis melo var. makuwa]
ClG42_05g0059900	1.92059	6.55532e-05	0.0052695	up	[E]	Amino acid transport and metabolism	Cellular Component: cytoplasm (GO:0005737);; Biological Process: polyamine biosynthetic process (GO:0006596);; Biological Process: auxin polar transport (GO:0009926);; Biological Process: phloem or xylem histogenesis (GO:0010087);; Molecular Function: thermospermine synthase activity (GO:0010487);; Molecular Function: spermine synthase activity (GO:0016768);; Biological Process: xylem vessel memb…	K18787|0.0|csv:101221818|K18787 ACL5; thermospermine synthase [EC:2.5.1.79]	[E]	Amino acid transport and metabolism	Spermine/spermidine synthase domain;; Spermidine synthase tetramerisation domain	Thermospermine synthase ACAULIS5 OS=Arabidopsis thaliana OX=3702 GN=ACL5 PE=1 SV=1	XP_004134447.1 PREDICTED: thermospermine synthase ACAULIS5-like [Cucumis sativus] KGN56994.1 hypothetical protein Csa_011523 [Cucumis sativus]
ClG42_05g0151900	1.91927	8.12126e-05	0.00639156	up	--	--	Biological Process: negative regulation of transcription by RNA polymerase II (GO:0000122);; Molecular Function: core promoter sequence-specific DNA binding (GO:0001046);; Molecular Function: DNA-binding transcription factor activity (GO:0003700);; Cellular Component: nucleus (GO:0005634);; Biological Process: transcription, DNA-templated (GO:0006351);; Biological Process: atrichoblast differenti…	--|1e-106|csv:101219349|hypothetical protein	--	--	WRKY DNA -binding domain	Probable WRKY transcription factor 75 OS=Arabidopsis thaliana OX=3702 GN=WRKY75 PE=2 SV=1	NP_001295776.1 probable WRKY transcription factor 75 [Cucumis sativus] ADU52533.1 WRKY protein [Cucumis sativus]
ClG42_04g0097200	1.90446	0.000130941	0.00924085	up	--	--	--	--|0.0|cpep:111782058|hypothetical protein	[TO]	--	OTU-like cysteine protease	--	KAE8647402.1 hypothetical protein Csa_003892 [Cucumis sativus]
ClG42_01g0163500	1.89297	0.000160047	0.0105058	up	[GER]	--	Cellular Component: plasma membrane (GO:0005886);; Biological Process: transport (GO:0006810);; Cellular Component: integral component of membrane (GO:0016021);; Molecular Function: transmembrane transporter activity (GO:0022857);;	--|0.0|cmo:103485245|hypothetical protein	--	--	EamA-like transporter family	WAT1-related protein At5g64700 OS=Arabidopsis thaliana OX=3702 GN=At5g64700 PE=2 SV=1	XP_008440998.1 PREDICTED: WAT1-related protein At5g64700-like [Cucumis melo] XP_008440999.1 PREDICTED: WAT1-related protein At5g64700-like [Cucumis melo] TYK12437.1 WAT1-related protein [Cucumis melo var. makuwa] KAA0025563.1 WAT1-related protein [Cucumis melo var. makuwa]
ClG42_05g0192700	1.89195	0.000183772	0.0119276	up	--	--	Molecular Function: DNA binding (GO:0003677);; Molecular Function: DNA-binding transcription factor activity (GO:0003700);; Cellular Component: plasma membrane (GO:0005886);; Biological Process: regulation of transcription, DNA-templated (GO:0006355);; Biological Process: response to oxidative stress (GO:0006979);; Molecular Function: metal ion binding (GO:0046872);;	K23048|0.0|cmo:103493640|K23048 UNK; RING finger protein unkempt	[R]	General function prediction only	--	Zinc finger CCCH domain-containing protein 20 OS=Arabidopsis thaliana OX=3702 GN=At2g19810 PE=2 SV=1	XP_008452695.1 PREDICTED: zinc finger CCCH domain-containing protein 20-like [Cucumis melo] TYK20108.1 zinc finger CCCH domain-containing protein 20-like [Cucumis melo var. makuwa] KAA0064482.1 zinc finger CCCH domain-containing protein 20-like [Cucumis melo var. makuwa]
ClG42_05g0062800	1.89091	0.000126241	0.00899362	up	--	--	Molecular Function: aspartic-type endopeptidase activity (GO:0004190);; Biological Process: proteolysis (GO:0006508);; Biological Process: protein catabolic process (GO:0030163);; Molecular Function: identical protein binding (GO:0042802);; Molecular Function: nutrient reservoir activity (GO:0045735);;	--|0.0|csv:101210735|hypothetical protein	[O]	Posttranslational modification, protein turnover, chaperones	Xylanase inhibitor C-terminal;; Xylanase inhibitor N-terminal	Basic 7S globulin OS=Glycine max OX=3847 GN=BG PE=1 SV=2	XP_004134154.1 PREDICTED: basic 7S globulin-like [Cucumis sativus] KGN57020.1 hypothetical protein Csa_009799 [Cucumis sativus]
ClG42_10g0102900	1.8873	6.98971e-05	0.00552996	up	--	--	--	--	--	--	--	--	TYK29466.1 hypothetical protein E5676_scaffold655G00620 [Cucumis melo var. makuwa] lcl|KAA0044337.1 hypothetical protein E6C27_scaffold46G00620 [Cucumis melo var. makuwa]
ClG42_05g0287100	1.88239	8.23662e-05	0.00644859	up	--	--	Molecular Function: mRNA binding (GO:0003729);; Molecular Function: calcium ion binding (GO:0005509);; Molecular Function: calcium-dependent phospholipid binding (GO:0005544);; Biological Process: response to osmotic stress (GO:0006970);; Biological Process: response to heat (GO:0009408);; Biological Process: response to cold (GO:0009409);; Biological Process: response to water deprivation (GO:00…	K17098|0.0|csv:101222238|K17098 ANNAT; annexin D	[U]	Intracellular trafficking, secretion, and vesicular transport	Annexin	Annexin D4 OS=Arabidopsis thaliana OX=3702 GN=ANN4 PE=1 SV=1	XP_004142407.1 PREDICTED: annexin D4 [Cucumis sativus] KGN52303.1 hypothetical protein Csa_009205 [Cucumis sativus]
ClG42_09g0073700	1.87823	8.80556e-05	0.00675333	up	[P]	Inorganic ion transport and metabolism	Molecular Function: calcium-transporting ATPase activity (GO:0005388);; Molecular Function: ATP binding (GO:0005524);; Cellular Component: integral component of plasma membrane (GO:0005887);; Cellular Component: intracellular membrane-bounded organelle (GO:0043231);; Molecular Function: metal ion binding (GO:0046872);;	K01537|0.0|csv:101220140|K01537 ATP2C; P-type Ca2+ transporter type 2C [EC:7.2.2.10]	[P]	Inorganic ion transport and metabolism	Cation transporting ATPase, C-terminus;; E1-E2 ATPase;; haloacid dehalogenase-like hydrolase;; Cation transport ATPase (P-type);; Cation transporter/ATPase, N-terminus	Calcium-transporting ATPase 12, plasma membrane-type OS=Arabidopsis thaliana OX=3702 GN=ACA12 PE=2 SV=1	TYK26157.1 calcium-transporting ATPase 12, plasma membrane-type-like [Cucumis melo var. makuwa] lcl|KAA0059719.1 calcium-transporting ATPase 12, plasma membrane-type-like [Cucumis melo var. makuwa]
ClG42_01g0030300	1.86771	0.000123148	0.00881504	up	[M]	Cell wall/membrane/envelope biogenesis	Molecular Function: UDP-glucose 4-epimerase activity (GO:0003978);; Cellular Component: cytosol (GO:0005829);; Cellular Component: plasma membrane (GO:0005886);; Biological Process: galactose metabolic process (GO:0006012);; Biological Process: UDP-L-arabinose biosynthetic process (GO:0033358);; Biological Process: capsule polysaccharide biosynthetic process (GO:0045227);; Molecular Function: UDP…	K01784|0.0|cmo:103482717|K01784 galE; UDP-glucose 4-epimerase [EC:5.1.3.2]	[M]	Cell wall/membrane/envelope biogenesis	GDP-mannose 4,6 dehydratase;; NAD dependent epimerase/dehydratase family;; Polysaccharide biosynthesis protein;; 3-beta hydroxysteroid dehydrogenase/isomerase family;; RmlD substrate binding domain;; short chain dehydrogenase;; Male sterility protein	Bifunctional UDP-glucose 4-epimerase and UDP-xylose 4-epimerase 1 OS=Arabidopsis thaliana OX=3702 GN=UGE1 PE=1 SV=2	XP_008437222.1 PREDICTED: bifunctional UDP-glucose 4-epimerase and UDP-xylose 4-epimerase 1 [Cucumis melo]
ClG42_07g0046400	1.8634	8.50166e-05	0.0066216	up	[P]	Inorganic ion transport and metabolism	Molecular Function: ferroxidase activity (GO:0004322);; Molecular Function: iron ion binding (GO:0005506);; Cellular Component: cytoplasm (GO:0005737);; Biological Process: iron ion transport (GO:0006826);; Biological Process: intracellular sequestering of iron ion (GO:0006880);; Molecular Function: ferric iron binding (GO:0008199);; Cellular Component: chloroplast (GO:0009507);;	K00522|1e-169|cmax:111477295|K00522 FTH1; ferritin heavy chain [EC:1.16.3.2]	[P]	Inorganic ion transport and metabolism	Ferritin-like domain	Ferritin-3, chloroplastic OS=Glycine max OX=3847 PE=2 SV=1	XP_022977138.1 ferritin-3, chloroplastic-like [Cucurbita maxima]
ClG42_11g0158200	1.86192	8.66049e-05	0.00667613	up	--	--	Cellular Component: endosome (GO:0005768);; Cellular Component: Golgi apparatus (GO:0005794);; Cellular Component: trans-Golgi network (GO:0005802);; Biological Process: response to salt stress (GO:0009651);;	--|0.0|cmo:103503725|hypothetical protein	--	--	BURP domain	BURP domain protein RD22 OS=Arabidopsis thaliana OX=3702 GN=RD22 PE=2 SV=1	XP_008466262.1 PREDICTED: BURP domain protein RD22 [Cucumis melo]
ClG42_07g0036600	1.84787	9.97879e-05	0.0074258	up	[O]	Posttranslational modification, protein turnover, chaperones	Cellular Component: cytoplasm (GO:0005737);;	K13993|1e-106|csv:105435462|K13993 HSP20; HSP20 family protein	[O]	Posttranslational modification, protein turnover, chaperones	Hsp20/alpha crystallin family;; HSP20-like domain found in ArsA	17.6 kDa class I heat shock protein 3 OS=Arabidopsis thaliana OX=3702 GN=HSP17.6C PE=2 SV=2	KAE8648011.1 hypothetical protein Csa_021429 [Cucumis sativus]
ClG42_02g0059700	1.84731	0.000112561	0.00825374	up	[R]	General function prediction only	Molecular Function: carboxylic ester hydrolase activity (GO:0052689);;	--|1e-154|cmo:103495205|hypothetical protein	--	--	Alpha/beta hydrolase family;; alpha/beta hydrolase fold;; Serine aminopeptidase, S33;; Putative serine esterase (DUF676)	Probable esterase PIR7A OS=Oryza sativa subsp. japonica OX=39947 GN=PIR7A PE=3 SV=2	XP_008454899.1 PREDICTED: methylesterase 2-like [Cucumis melo]
ClG42_05g0056200	1.82537	0.000151767	0.010179	up	[P]	Inorganic ion transport and metabolism	Cellular Component: integral component of plasma membrane (GO:0005887);; Molecular Function: secondary active sulfate transmembrane transporter activity (GO:0008271);; Biological Process: sulfate transport (GO:0008272);; Cellular Component: chloroplast (GO:0009507);; Molecular Function: sulfate transmembrane transporter activity (GO:0015116);; Molecular Function: symporter activity (GO:0015293);;	K17471|0.0|cmo:103483681|K17471 SULTR3; sulfate transporter 3	[P]	Inorganic ion transport and metabolism	Sulfate permease family;; STAS domain	Sulfate transporter 3.1 OS=Arabidopsis thaliana OX=3702 GN=SULTR3;1 PE=2 SV=1	XP_008438625.1 PREDICTED: sulfate transporter 3.1 [Cucumis melo] TYK17223.1 sulfate transporter 3.1 [Cucumis melo var. makuwa]
ClG42_08g0082000	1.82176	0.000222851	0.0138869	up	--	--	Cellular Component: extracellular region (GO:0005576);; Cellular Component: primary cell wall (GO:0009530);; Biological Process: cell wall organization (GO:0071555);;	--|5e-46|cmo:103504386|hypothetical protein	--	--	--	Extensin OS=Nicotiana tabacum OX=4097 GN=HRGPNT3 PE=2 SV=1	XP_008466986.1 PREDICTED: extensin-3-like, partial [Cucumis melo]
ClG42_11g0129500	1.81334	0.000221646	0.0138824	up	--	--	Molecular Function: cellulase activity (GO:0008810);; Cellular Component: integral component of membrane (GO:0016021);; Biological Process: cellulose catabolic process (GO:0030245);; Biological Process: cell wall organization (GO:0071555);;	K01179|0.0|csv:101212273|K01179 E3.2.1.4; endoglucanase [EC:3.2.1.4]	--	--	Glycosyl hydrolase family 9	Endoglucanase 7 OS=Arabidopsis thaliana OX=3702 GN=KOR2 PE=2 SV=1	XP_004152840.1 PREDICTED: endoglucanase 7 [Cucumis sativus] KGN61236.1 hypothetical protein Csa_006290 [Cucumis sativus]
ClG42_06g0007600	1.80565	0.000140813	0.00984511	up	[I]	Lipid transport and metabolism	Molecular Function: iron ion binding (GO:0005506);; Cellular Component: endoplasmic reticulum membrane (GO:0005789);; Biological Process: lipid metabolic process (GO:0006629);; Biological Process: fatty acid biosynthetic process (GO:0006633);; Cellular Component: integral component of membrane (GO:0016021);; Molecular Function: oxidoreductase activity (GO:0016491);;	K15404|0.0|csv:101222843|K15404 K15404; aldehyde decarbonylase [EC:4.1.99.5]	--	--	WAX2 C-terminal domain;; Fatty acid hydroxylase superfamily	Protein ECERIFERUM 1 OS=Arabidopsis thaliana OX=3702 GN=CER1 PE=1 SV=1	XP_004153200.1 PREDICTED: protein ECERIFERUM 1-like [Cucumis sativus] KGN46281.1 hypothetical protein Csa_005572 [Cucumis sativus]
WM_newGene_321	1.80273	0.000141713	0.0098622	up	--	--	Molecular Function: nucleic acid binding (GO:0003676);; Molecular Function: RNA-DNA hybrid ribonuclease activity (GO:0004523);; Molecular Function: metal ion binding (GO:0046872);;	--|2e-84|cmo:107991687|hypothetical protein	[R]	General function prediction only	--	Putative ribonuclease H protein At1g65750 OS=Arabidopsis thaliana OX=3702 GN=At1g65750 PE=3 SV=1	TYK08190.1 LINE-1 retrotransposable element ORF2 protein [Cucumis melo var. makuwa]
ClG42_01g0239700	1.79879	0.000146134	0.009895	up	--	--	Biological Process: multicellular organism development (GO:0007275);;	--|1e-81|cmo:103484508|hypothetical protein	--	--	Dormancy/auxin associated protein	Dormancy-associated protein 1 OS=Pisum sativum OX=3888 GN=DRM1 PE=2 SV=1	BAI52956.1 auxin-repressed protein [Citrullus lanatus subsp. vulgaris]
ClG42_08g0089900	1.79525	0.000358514	0.0202601	up	[G]	Carbohydrate transport and metabolism	Cellular Component: extracellular region (GO:0005576);; Biological Process: seed germination (GO:0009845);; Molecular Function: mannan endo-1,4-beta-mannosidase activity (GO:0016985);; Biological Process: mannan catabolic process (GO:0046355);;	K19355|0.0|cmo:103496420|K19355 MAN; mannan endo-1,4-beta-mannosidase [EC:3.2.1.78]	--	--	Cellulase (glycosyl hydrolase family 5)	Mannan endo-1,4-beta-mannosidase 6 OS=Arabidopsis thaliana OX=3702 GN=MAN6 PE=2 SV=1	XP_008456477.1 PREDICTED: mannan endo-1,4-beta-mannosidase 6 [Cucumis melo] KAA0036464.1 mannan endo-1,4-beta-mannosidase 6 [Cucumis melo var. makuwa]
ClG42_06g0155100	1.79376	0.000204483	0.0129151	up	[O]	Posttranslational modification, protein turnover, chaperones	Molecular Function: glutathione transferase activity (GO:0004364);; Biological Process: response to heat (GO:0009408);; Biological Process: response to auxin (GO:0009733);; Biological Process: response to cytokinin (GO:0009735);; Biological Process: response to abscisic acid (GO:0009737);; Biological Process: response to gibberellin (GO:0009739);; Biological Process: response to metal ion (GO:001…	K00799|1e-152|csv:101217418|K00799 GST; glutathione S-transferase [EC:2.5.1.18]	[O]	Posttranslational modification, protein turnover, chaperones	Glutathione S-transferase, N-terminal domain;; Glutathione S-transferase, N-terminal domain;; Glutathione S-transferase, N-terminal domain;; Glutathione S-transferase, C-terminal domain;; Glutathione S-transferase, C-terminal domain	Probable glutathione S-transferase OS=Glycine max OX=3847 GN=HSP26-A PE=2 SV=1	XP_004137330.1 PREDICTED: probable glutathione S-transferase [Cucumis sativus] KGN63854.1 hypothetical protein Csa_013475 [Cucumis sativus]
ClG42_07g0000400	1.77064	0.000189479	0.012172	up	--	--	Cellular Component: nucleus (GO:0005634);; Biological Process: response to osmotic stress (GO:0006970);; Biological Process: response to water deprivation (GO:0009414);; Biological Process: response to salt stress (GO:0009651);; Biological Process: response to abscisic acid (GO:0009737);; Biological Process: abscisic acid-activated signaling pathway (GO:0009738);; Biological Process: regulation o…	--|0.0|csv:101211983|hypothetical protein	[O]	Posttranslational modification, protein turnover, chaperones	--	EID1-like F-box protein 3 OS=Arabidopsis thaliana OX=3702 GN=EDL3 PE=2 SV=1	XP_004140217.1 PREDICTED: EID1-like F-box protein 3 [Cucumis sativus] KGN47872.1 hypothetical protein Csa_003662 [Cucumis sativus]
ClG42_02g0071700	1.76694	0.000210651	0.013249	up	--	--	Molecular Function: DNA-binding transcription factor activity (GO:0003700);; Cellular Component: nucleus (GO:0005634);; Biological Process: transcription, DNA-templated (GO:0006351);; Biological Process: response to oxidative stress (GO:0006979);; Biological Process: response to cold (GO:0009409);; Biological Process: response to water deprivation (GO:0009414);; Biological Process: response to wo…	--|1e-130|cmo:103504520|hypothetical protein	[R]	General function prediction only	C2H2-type zinc finger;; C2H2-type zinc finger	Zinc finger protein ZAT10 OS=Arabidopsis thaliana OX=3702 GN=ZAT10 PE=2 SV=1	XP_008467082.1 PREDICTED: zinc finger protein ZAT10-like [Cucumis melo] TYK06814.1 zinc finger protein ZAT10-like [Cucumis melo var. makuwa] KAA0031362.1 zinc finger protein ZAT10-like [Cucumis melo var. makuwa]
ClG42_01g0248800	1.74897	0.000269826	0.0163549	up	--	--	Cellular Component: cell wall (GO:0005618);; Cellular Component: chloroplast (GO:0009507);; Cellular Component: chloroplast thylakoid (GO:0009534);; Biological Process: lipid catabolic process (GO:0016042);; Molecular Function: hydrolase activity, acting on ester bonds (GO:0016788);; Cellular Component: apoplast (GO:0048046);;	--|0.0|cmos:111433039|hypothetical protein	--	--	GDSL-like Lipase/Acylhydrolase	GDSL esterase/lipase At1g29670 OS=Arabidopsis thaliana OX=3702 GN=At1g29670 PE=2 SV=1	XP_022925701.1 GDSL esterase/lipase At1g29670-like [Cucurbita moschata]
ClG42_08g0184200	1.74535	0.000285324	0.0170349	up	--	--	Molecular Function: DNA binding (GO:0003677);; Molecular Function: DNA-binding transcription factor activity (GO:0003700);; Cellular Component: plasma membrane (GO:0005886);; Biological Process: regulation of transcription, DNA-templated (GO:0006355);; Biological Process: response to oxidative stress (GO:0006979);; Molecular Function: metal ion binding (GO:0046872);;	K23048|0.0|cmo:103487803|K23048 UNK; RING finger protein unkempt	[R]	General function prediction only	--	Zinc finger CCCH domain-containing protein 20 OS=Arabidopsis thaliana OX=3702 GN=At2g19810 PE=2 SV=1	KAA0060981.1 zinc finger CCCH domain-containing protein 20 [Cucumis melo var. makuwa]
ClG42_03g0067800	1.74509	0.000244471	0.0149386	up	--	--	--	--|1e-90|cmo:103487765|hypothetical protein	--	--	Cotton fibre expressed protein	--	XP_008444445.1 PREDICTED: 101 kDa malaria antigen-like [Cucumis melo]
ClG42_11g0142200	1.74086	0.000234447	0.0144435	up	[E]	Amino acid transport and metabolism	Cellular Component: vacuole (GO:0005773);; Molecular Function: oxidoreductase activity, acting on CH-OH group of donors (GO:0016614);; Cellular Component: aleurone grain (GO:0033095);; Molecular Function: mandelonitrile lyase activity (GO:0046593);; Molecular Function: flavin adenine dinucleotide binding (GO:0050660);;	K08248|0.0|csv:101211615|K08248 MDL3; (R)-mandelonitrile lyase [EC:4.1.2.10]	[R]	General function prediction only	GMC oxidoreductase;; GMC oxidoreductase	(R)-mandelonitrile lyase 1 OS=Prunus serotina OX=23207 GN=MDL1 PE=1 SV=1	KGN61139.2 hypothetical protein Csa_021183 [Cucumis sativus]
ClG42_06g0019200	1.74038	0.000272326	0.0164402	up	--	--	Cellular Component: cytoplasm (GO:0005737);; Biological Process: multicellular organism development (GO:0007275);; Biological Process: auxin-activated signaling pathway (GO:0009734);; Biological Process: regulation of growth (GO:0040008);;	K14488|1e-113|csv:101219164|K14488 SAUR; SAUR family protein	--	--	Auxin responsive protein	Auxin-responsive protein SAUR71 OS=Arabidopsis thaliana OX=3702 GN=SAUR71 PE=2 SV=1	XP_004140543.1 PREDICTED: uncharacterized protein LOC101219164 [Cucumis sativus]
ClG42_01g0066100	1.73954	0.000666723	0.0339735	up	--	--	Molecular Function: nucleotide binding (GO:0000166);; Molecular Function: RNA binding (GO:0003723);; Molecular Function: RNA-directed 5'-3' RNA polymerase activity (GO:0003968);; Biological Process: defense response (GO:0006952);; Biological Process: response to virus (GO:0009615);; Biological Process: response to salicylic acid (GO:0009751);; Biological Process: wax biosynthetic process (GO:0010…	K11699|0.0|csv:101213473|K11699 RDR; RNA-dependent RNA polymerase [EC:2.7.7.48]	[A]	RNA processing and modification	RNA dependent RNA polymerase	RNA-dependent RNA polymerase 1 OS=Arabidopsis thaliana OX=3702 GN=RDR1 PE=2 SV=1	KGN52010.2 hypothetical protein Csa_008596 [Cucumis sativus]
ClG42_06g0011000	1.73756	0.000240746	0.014771	up	--	--	--	--|0.0|cmo:103498960|hypothetical protein	--	--	Agglutinin domain;; Aerolysin toxin;; Clostridium epsilon toxin ETX/Bacillus mosquitocidal toxin MTX2	--	XP_008460021.1 PREDICTED: uncharacterized protein LOC103498960 [Cucumis melo]
ClG42_04g0107900	1.73546	0.000300566	0.0175802	up	--	--	Molecular Function: cysteine-type endopeptidase inhibitor activity (GO:0004869);;	--|2e-35|csv:101211803|hypothetical protein	--	--	Aspartic acid proteinase inhibitor;; Cystatin domain;; Phloem filament protein PP1 cystatin-like domain	Multicystatin OS=Solanum tuberosum OX=4113 PE=1 SV=1	KAE8647458.1 hypothetical protein Csa_004041 [Cucumis sativus]
ClG42_06g0096600	1.73054	0.000297351	0.0174601	up	[GEPR]	--	Molecular Function: carbohydrate:proton symporter activity (GO:0005351);; Molecular Function: glucose transmembrane transporter activity (GO:0005355);; Cellular Component: plasma membrane (GO:0005886);; Cellular Component: integral component of membrane (GO:0016021);; Biological Process: glucose import (GO:0046323);;	--|0.0|cmo:103503067|hypothetical protein	[R]	General function prediction only	Sugar (and other) transporter;; Major Facilitator Superfamily	Sugar transport protein 14 OS=Arabidopsis thaliana OX=3702 GN=STP14 PE=2 SV=2	XP_008465463.1 PREDICTED: sugar transport protein 14-like [Cucumis melo]
ClG42_02g0084400	1.71551	0.00065613	0.0335475	up	[Q]	Secondary metabolites biosynthesis, transport and catabolism	Molecular Function: monooxygenase activity (GO:0004497);; Molecular Function: iron ion binding (GO:0005506);; Cellular Component: integral component of membrane (GO:0016021);; Molecular Function: oxidoreductase activity, acting on paired donors, with incorporation or reduction of molecular oxygen (GO:0016705);; Molecular Function: heme binding (GO:0020037);;	K13260|0.0|cmo:103495911|K13260 CYP81E1_7; isoflavone/4'-methoxyisoflavone 2'-hydroxylase [EC:1.14.14.90 1.14.14.89]	[Q]	Secondary metabolites biosynthesis, transport and catabolism	Cytochrome P450	Cytochrome P450 81E8 OS=Medicago truncatula OX=3880 GN=CYP81E8 PE=2 SV=1	XP_008455812.1 PREDICTED: cytochrome P450 81E8-like [Cucumis melo] KAA0032504.1 cytochrome P450 81E8-like [Cucumis melo var. makuwa]
ClG42_01g0203800	1.71059	0.000620976	0.0319675	up	--	--	Cellular Component: cytoplasm (GO:0005737);; Biological Process: metal ion transport (GO:0030001);; Molecular Function: transition metal ion binding (GO:0046914);; Biological Process: cellular transition metal ion homeostasis (GO:0046916);;	--|8e-80|cmo:103485075|hypothetical protein	[P]	Inorganic ion transport and metabolism	Heavy-metal-associated domain	Heavy metal-associated isoprenylated plant protein 43 OS=Arabidopsis thaliana OX=3702 GN=HIPP43 PE=2 SV=1	XP_008440757.1 PREDICTED: heavy metal-associated isoprenylated plant protein 3-like [Cucumis melo]
ClG42_09g0179200	1.70301	0.00075744	0.0373306	up	--	--	Molecular Function: structural constituent of cell wall (GO:0005199);; Cellular Component: extracellular region (GO:0005576);; Cellular Component: cell wall (GO:0005618);; Cellular Component: plant-type cell wall (GO:0009505);; Cellular Component: plasmodesma (GO:0009506);; Biological Process: cell wall organization (GO:0071555);;	--|8e-55|cpep:111795112|hypothetical protein	--	--	--	Leucine-rich repeat extensin-like protein 3 OS=Arabidopsis thaliana OX=3702 GN=LRX3 PE=1 SV=1	XP_023533130.1 extensin-like [Cucurbita pepo subsp. pepo]
ClG42_10g0053900	1.70271	0.00054684	0.0288447	up	--	--	Molecular Function: inorganic phosphate transmembrane transporter activity (GO:0005315);; Biological Process: vacuole organization (GO:0007033);; Cellular Component: plastid (GO:0009536);; Biological Process: embryo sac development (GO:0009553);; Biological Process: response to nematode (GO:0009624);; Biological Process: embryo development ending in seed dormancy (GO:0009793);; Biological Process…	K15283|0.0|mcha:111019002|K15283 SLC35E1; solute carrier family 35, member E1	[GE]	--	Triose-phosphate Transporter family;; EamA-like transporter family	Glucose-6-phosphate/phosphate translocator 1, chloroplastic OS=Arabidopsis thaliana OX=3702 GN=GPT1 PE=2 SV=1	XP_022150977.1 glucose-6-phosphate/phosphate translocator 2, chloroplastic-like [Momordica charantia]
ClG42_05g0200400	1.69761	0.000442165	0.0244361	up	[R]	General function prediction only	Cellular Component: nucleus (GO:0005634);; Cellular Component: cytoplasm (GO:0005737);; Biological Process: cytokinin biosynthetic process (GO:0009691);; Molecular Function: hydrolase activity (GO:0016787);;	K22522|1e-137|csv:101217182|K22522 LOG; cytokinin riboside 5'-monophosphate phosphoribohydrolase [EC:3.2.2.-]	--	--	Possible lysine decarboxylase;; SLOG cluster4 family	Cytokinin riboside 5&apos;-monophosphate phosphoribohydrolase LOG3 OS=Arabidopsis thaliana OX=3702 GN=LOG3 PE=1 SV=1	XP_023525368.1 cytokinin riboside 5&apos;-monophosphate phosphoribohydrolase LOG3-like [Cucurbita pepo subsp. pepo]
ClG42_10g0219700	1.68301	0.000381981	0.0213455	up	[R]	General function prediction only	--	--|1e-118|cmo:103486265|hypothetical protein	--	--	Phosphatidylethanolamine-binding protein	--	XP_008442384.1 PREDICTED: UPF0098 protein TC_0109 [Cucumis melo] TYK24939.1 UPF0098 protein [Cucumis melo var. makuwa] KAA0044193.1 UPF0098 protein [Cucumis melo var. makuwa]
ClG42_01g0066500	1.67615	0.000618991	0.0319675	up	[RTKL]	--	Molecular Function: protein serine/threonine kinase activity (GO:0004674);; Molecular Function: calmodulin binding (GO:0005516);; Molecular Function: ATP binding (GO:0005524);; Cellular Component: plasma membrane (GO:0005886);; Biological Process: protein phosphorylation (GO:0006468);; Cellular Component: integral component of membrane (GO:0016021);; Molecular Function: carbohydrate binding (GO:0…	--|0.0|cmo:103504500|hypothetical protein	--	--	Protein kinase domain;; Protein tyrosine and serine/threonine kinase;; D-mannose binding lectin;; S-locus glycoprotein domain;; PAN-like domain	G-type lectin S-receptor-like serine/threonine-protein kinase At1g34300 OS=Arabidopsis thaliana OX=3702 GN=At1g34300 PE=1 SV=1	XP_008467066.1 PREDICTED: G-type lectin S-receptor-like serine/threonine-protein kinase SD2-2 [Cucumis melo]
ClG42_06g0091200	1.67503	0.00056079	0.0292701	up	[K]	Transcription	Molecular Function: DNA-binding transcription factor activity (GO:0003700);; Cellular Component: nucleus (GO:0005634);; Biological Process: transcription, DNA-templated (GO:0006351);; Molecular Function: sequence-specific DNA binding (GO:0043565);;	K09419|1e-150|cmo:103501554|K09419 HSFF; heat shock transcription factor, other eukaryote	[K]	Transcription	HSF-type DNA-binding	Heat stress transcription factor C-1 OS=Arabidopsis thaliana OX=3702 GN=HSFC1 PE=1 SV=1	XP_008463387.1 PREDICTED: heat stress transcription factor C-1-like [Cucumis melo]
ClG42_03g0006800	1.67476	0.000783942	0.0381366	up	--	--	--	--|1e-18|csv:105436065|hypothetical protein	--	--	--	--	KGN65816.1 hypothetical protein Csa_023196 [Cucumis sativus]
ClG42_02g0033200	1.66261	0.000723221	0.0366042	up	--	--	Cellular Component: plant-type vacuole (GO:0000325);; Molecular Function: cysteine-type endopeptidase activity (GO:0004197);; Cellular Component: extracellular space (GO:0005615);; Cellular Component: nucleus (GO:0005634);; Cellular Component: lysosome (GO:0005764);; Cellular Component: plasma membrane (GO:0005886);; Biological Process: programmed cell death involved in cell development (GO:00106…	K16290|0.0|cmo:103492568|K16290 XCP; xylem cysteine proteinase [EC:3.4.22.-]	[O]	Posttranslational modification, protein turnover, chaperones	Papain family cysteine protease;; Cathepsin propeptide inhibitor domain (I29)	Cysteine protease XCP1 OS=Arabidopsis thaliana OX=3702 GN=XCP1 PE=1 SV=1	XP_008451198.1 PREDICTED: xylem cysteine proteinase 1-like [Cucumis melo] TYK08135.1 xylem cysteine proteinase 1-like [Cucumis melo var. makuwa] KAA0059602.1 xylem cysteine proteinase 1-like [Cucumis melo var. makuwa]
ClG42_01g0066200	1.66145	0.000941892	0.043392	up	--	--	Biological Process: plant-type hypersensitive response (GO:0009626);;	--|0.0|cmo:103504476|hypothetical protein	--	--	MAC/Perforin domain	MACPF domain-containing protein At1g14780 OS=Arabidopsis thaliana OX=3702 GN=At1g14780 PE=2 SV=1	ADN33704.1 hypothetical protein [Cucumis melo subsp. melo] TYK14657.1 MACPF domain-containing protein [Cucumis melo var. makuwa]
ClG42_09g0003600	1.65978	0.00091566	0.0430131	up	--	--	--	--|6e-41|cmax:111488758|hypothetical protein	--	--	--	--	KGN45568.1 hypothetical protein Csa_016454 [Cucumis sativus]
ClG42_04g0028000	1.64897	0.000741546	0.0371451	up	--	--	Molecular Function: protease binding (GO:0002020);; Cellular Component: vacuole (GO:0005773);; Cellular Component: Golgi apparatus (GO:0005794);; Cellular Component: plasma membrane (GO:0005886);; Biological Process: transport (GO:0006810);; Biological Process: cell cycle (GO:0007049);; Molecular Function: lipid binding (GO:0008289);; Cellular Component: plasmodesma (GO:0009506);; Cellular Compon…	K19996|0.0|cmax:111467181|K19996 SFH5; phosphatidylinositol transfer protein SFH5	[I]	Lipid transport and metabolism	CRAL/TRIO domain;; CRAL/TRIO, N-terminal domain	Patellin-1 OS=Arabidopsis thaliana OX=3702 GN=PATL1 PE=1 SV=2	XP_022967752.1 patellin-3-like [Cucurbita maxima]
ClG42_11g0190100	1.64481	0.000772534	0.0379018	up	[R]	General function prediction only	Biological Process: leaf senescence (GO:0010150);; Molecular Function: oxidoreductase activity, acting on diphenols and related substances as donors, oxygen as acceptor (GO:0016682);; Molecular Function: metal ion binding (GO:0046872);;	--|0.0|cmos:111442702|hypothetical protein	[QR]	--	2OG-Fe(II) oxygenase superfamily;; non-haem dioxygenase in morphine synthesis N-terminal	Protein SRG1 OS=Arabidopsis thaliana OX=3702 GN=SRG1 PE=2 SV=1	XP_022935942.1 protein SRG1-like [Cucurbita moschata]
ClG42_06g0130600	1.63223	0.000705478	0.0358269	up	[M]	Cell wall/membrane/envelope biogenesis	Molecular Function: transporter activity (GO:0005215);; Cellular Component: cytoplasm (GO:0005737);; Cellular Component: mitochondrion (GO:0005739);; Cellular Component: vacuole (GO:0005773);; Cellular Component: vacuolar membrane (GO:0005774);; Cellular Component: endoplasmic reticulum (GO:0005783);; Cellular Component: Golgi apparatus (GO:0005794);; Cellular Component: plasma membrane (GO:00058…	K03098|6e-64|cpep:111780564|K03098 APOD; apolipoprotein D and lipocalin family protein	[M]	Cell wall/membrane/envelope biogenesis	Lipocalin-like domain	Temperature-induced lipocalin-1 OS=Arabidopsis thaliana OX=3702 GN=TIL PE=1 SV=1	XP_023516759.1 temperature-induced lipocalin-1-like [Cucurbita pepo subsp. pepo]
ClG42_05g0261100	1.629	0.000550673	0.0289431	up	--	--	Molecular Function: DNA binding (GO:0003677);; Molecular Function: DNA-binding transcription factor activity (GO:0003700);; Cellular Component: nucleus (GO:0005634);; Biological Process: transcription, DNA-templated (GO:0006351);; Biological Process: multidimensional cell growth (GO:0009825);; Biological Process: fruit ripening (GO:0009835);; Biological Process: flower development (GO:0009908);; …	--|0.0|cmo:103489142|hypothetical protein	--	--	No apical meristem (NAM) protein	NAC transcription factor 29 OS=Arabidopsis thaliana OX=3702 GN=NAC029 PE=2 SV=1	XP_008446385.1 PREDICTED: NAC transcription factor 29 [Cucumis melo]
ClG42_07g0144800	1.627	0.000581504	0.0302463	up	--	--	--	--|6e-69|cmos:111457466|hypothetical protein	--	--	Dormancy/auxin associated protein	Dormancy-associated protein homolog 4 OS=Arabidopsis thaliana OX=3702 GN=At1g54070 PE=3 SV=1	XP_022955440.1 dormancy-associated protein homolog 4-like [Cucurbita moschata]
ClG42_04g0096300	1.62141	0.000729879	0.0368173	up	[E]	Amino acid transport and metabolism	Cellular Component: cytoplasm (GO:0005737);; Biological Process: L-phenylalanine catabolic process (GO:0006559);; Biological Process: cinnamic acid biosynthetic process (GO:0009800);; Molecular Function: phenylalanine ammonia-lyase activity (GO:0045548);;	K10775|0.0|cmo:103491171|K10775 PAL; phenylalanine ammonia-lyase [EC:4.3.1.24]	[Q]	Secondary metabolites biosynthesis, transport and catabolism	Aromatic amino acid lyase	Phenylalanine ammonia-lyase OS=Stylosanthes humilis OX=35628 GN=PAL17.1 PE=2 SV=1	TYK05882.1 phenylalanine ammonia-lyase-like [Cucumis melo var. makuwa]
ClG42_09g0090200	1.61974	0.000924474	0.0431754	up	[H]	Coenzyme transport and metabolism	Molecular Function: 3-methyl-2-oxobutanoate hydroxymethyltransferase activity (GO:0003864);; Cellular Component: mitochondrion (GO:0005739);; Molecular Function: methyltransferase activity (GO:0008168);; Molecular Function: zinc ion binding (GO:0008270);; Biological Process: pantothenate biosynthetic process (GO:0015940);; Molecular Function: cobalt ion binding (GO:0050897);;	K00606|0.0|csv:101207725|K00606 panB; 3-methyl-2-oxobutanoate hydroxymethyltransferase [EC:2.1.2.11]	[H]	Coenzyme transport and metabolism	Ketopantoate hydroxymethyltransferase	3-methyl-2-oxobutanoate hydroxymethyltransferase 2, mitochondrial OS=Arabidopsis thaliana OX=3702 GN=KPHMT2 PE=1 SV=1	XP_004139651.1 PREDICTED: 3-methyl-2-oxobutanoate hydroxymethyltransferase 2, mitochondrial-like [Cucumis sativus] KGN44587.1 hypothetical protein Csa_016545 [Cucumis sativus]
ClG42_05g0104200	1.61373	0.000616578	0.03196	up	[T]	Signal transduction mechanisms	Molecular Function: protein serine/threonine phosphatase activity (GO:0004722);; Molecular Function: metal ion binding (GO:0046872);;	K14497|0.0|cpep:111809609|K14497 PP2C; protein phosphatase 2C [EC:3.1.3.16]	[T]	Signal transduction mechanisms	Protein phosphatase 2C;; Protein phosphatase 2C	Probable protein phosphatase 2C 8 OS=Oryza sativa subsp. japonica OX=39947 GN=Os01g0656200 PE=2 SV=1	XP_023551719.1 probable protein phosphatase 2C 8 [Cucurbita pepo subsp. pepo]
ClG42_07g0021800	1.60852	0.000774072	0.0379018	up	[MG]	--	Molecular Function: oxidoreductase activity (GO:0016491);;	K21568|0.0|cmax:111466861|K21568 PLR; pinoresinol/lariciresinol reductase [EC:1.23.1.1 1.23.1.2 1.23.1.3 1.23.1.4]	--	--	NmrA-like family;; NAD(P)H-binding;; NAD dependent epimerase/dehydratase family	Isoflavone reductase homolog OS=Lupinus albus OX=3870 PE=2 SV=1	XP_022967298.1 isoflavone reductase homolog [Cucurbita maxima]
ClG42_04g0128900	1.60006	0.000739811	0.0371451	up	[KAD]	--	Molecular Function: DNA binding (GO:0003677);; Cellular Component: nucleus (GO:0005634);; Biological Process: transcription, DNA-templated (GO:0006351);; Biological Process: regulation of transcription, DNA-templated (GO:0006355);;	K09422|0.0|cmo:103486034|K09422 MYBP; transcription factor MYB, plant	[K]	Transcription	Myb-like DNA-binding domain;; Myb-like DNA-binding domain	Myb-related protein 306 OS=Antirrhinum majus OX=4151 GN=MYB306 PE=2 SV=1	XP_008442096.1 PREDICTED: myb-related protein 306-like [Cucumis melo]
ClG42_10g0140700	1.59604	0.000848216	0.0403493	up	--	--	--	--|1e-141|cmax:111481526|hypothetical protein	--	--	Protein of unknown function (DUF1645)	--	XP_022982753.1 uncharacterized protein LOC111481526 [Cucurbita maxima]
ClG42_05g0118900	1.59026	0.00116343	0.0499676	up	[KAD]	--	--	K09422|1e-129|cmax:111483237|K09422 MYBP; transcription factor MYB, plant	[K]	Transcription	Myb-like DNA-binding domain;; Myb-like DNA-binding domain	Transcription factor MYB73 OS=Arabidopsis thaliana OX=3702 GN=MYB73 PE=1 SV=1	XP_022985148.1 transcription factor MYB44-like [Cucurbita maxima]
ClG42_09g0007500	1.56979	0.000871572	0.0413295	up	[G]	Carbohydrate transport and metabolism	Molecular Function: beta-fructofuranosidase activity (GO:0004564);; Molecular Function: sucrose alpha-glucosidase activity (GO:0004575);; Cellular Component: cell wall (GO:0005618);; Cellular Component: plasma membrane (GO:0005886);; Biological Process: carbohydrate metabolic process (GO:0005975);; Biological Process: response to wounding (GO:0009611);; Cellular Component: apoplast (GO:0048046);;…	K01193|0.0|csv:101220437|K01193 INV; beta-fructofuranosidase [EC:3.2.1.26]	[G]	Carbohydrate transport and metabolism	Glycosyl hydrolases family 32 N-terminal domain;; Glycosyl hydrolases family 32 C terminal	Beta-fructofuranosidase, insoluble isoenzyme CWINV1 OS=Arabidopsis thaliana OX=3702 GN=CWINV1 PE=1 SV=1	XP_004141685.2 PREDICTED: beta-fructofuranosidase, insoluble isoenzyme CWINV1-like [Cucumis sativus] ALS30216.1 cell wall invertase 5 [Cucumis sativus]
ClG42_09g0087200	1.56639	0.000991005	0.0446011	up	--	--	Molecular Function: allantoin:proton symporter activity (GO:0005274);; Molecular Function: ATP binding (GO:0005524);; Cellular Component: plasma membrane (GO:0005886);; Molecular Function: uracil transmembrane transporter activity (GO:0015210);; Biological Process: allantoin transport (GO:0015720);; Biological Process: uracil transport (GO:0015857);; Cellular Component: integral component of memb…	--|0.0|cmo:103497572|hypothetical protein	--	--	Ureide permease;; Transmembrane family, TMEM144 of transporters	Ureide permease 2 OS=Arabidopsis thaliana OX=3702 GN=UPS2 PE=1 SV=2	XP_008458030.1 PREDICTED: ureide permease 1-like isoform X1 [Cucumis melo] XP_008458031.1 PREDICTED: ureide permease 1-like isoform X1 [Cucumis melo] XP_008458032.1 PREDICTED: ureide permease 1-like isoform X1 [Cucumis melo] TYK30767.1 ureide permease 1-like isoform X1 [Cucumis melo var. makuwa]
ClG42_02g0149200	1.55672	0.000952945	0.0434081	up	[E]	Amino acid transport and metabolism	Molecular Function: magnesium ion binding (GO:0000287);; Molecular Function: aminopeptidase activity (GO:0004177);; Cellular Component: vacuole (GO:0005773);; Cellular Component: cytosol (GO:0005829);; Molecular Function: metalloexopeptidase activity (GO:0008235);; Cellular Component: chloroplast (GO:0009507);; Cellular Component: chloroplast stroma (GO:0009570);; Biological Process: leaf senesce…	K01255|0.0|csv:101215538|K01255 CARP; leucyl aminopeptidase [EC:3.4.11.1]	[R]	General function prediction only	Cytosol aminopeptidase family, catalytic domain;; Cytosol aminopeptidase family, N-terminal domain	Leucine aminopeptidase 2, chloroplastic OS=Arabidopsis thaliana OX=3702 GN=LAP2 PE=2 SV=2	KGN61072.2 hypothetical protein Csa_021227 [Cucumis sativus]
ClG42_02g0037900	1.5553	0.000949754	0.0434081	up	--	--	Cellular Component: extracellular region (GO:0005576);; Biological Process: sexual reproduction (GO:0019953);;	--|0.0|csv:101217243|hypothetical protein	--	--	Expansin C-terminal domain;; Lytic transglycolase	Expansin-like A2 OS=Arabidopsis thaliana OX=3702 GN=EXLA2 PE=2 SV=1	XP_004153444.1 PREDICTED: expansin-like A2 [Cucumis sativus] KGN43339.2 hypothetical protein Csa_020293 [Cucumis sativus]
ClG42_07g0145600	1.55144	0.00112306	0.0487915	up	--	--	Molecular Function: transcription corepressor activity (GO:0003714);; Cellular Component: nucleus (GO:0005634);; Biological Process: transcription, DNA-templated (GO:0006351);; Biological Process: regulation of transcription, DNA-templated (GO:0006355);; Biological Process: defense response (GO:0006952);; Biological Process: response to wounding (GO:0009611);; Biological Process: response to jasm…	K13464|1e-103|cmo:103499178|K13464 JAZ; jasmonate ZIM domain-containing protein	--	--	tify domain;; Jas motif	Protein TIFY 11B OS=Arabidopsis thaliana OX=3702 GN=TIFY11B PE=1 SV=1	XP_008460319.1 PREDICTED: protein TIFY 10c-like [Cucumis melo] TYK19107.1 protein TIFY 10c-like [Cucumis melo var. makuwa] KAA0053514.1 protein TIFY 10c-like [Cucumis melo var. makuwa]
ClG42_09g0033200	1.55104	0.000999285	0.0448396	up	[MG]	--	Cellular Component: cytosol (GO:0005829);; Biological Process: circadian rhythm (GO:0007623);; Biological Process: response to cold (GO:0009409);; Biological Process: lignin biosynthetic process (GO:0009809);; Molecular Function: cinnamoyl-CoA reductase activity (GO:0016621);; Molecular Function: coenzyme binding (GO:0050662);;	K09753|0.0|cmo:103499837|K09753 CCR; cinnamoyl-CoA reductase [EC:1.2.1.44]	[V]	Defense mechanisms	NAD dependent epimerase/dehydratase family;; 3-beta hydroxysteroid dehydrogenase/isomerase family;; NAD(P)H-binding;; GDP-mannose 4,6 dehydratase;; NmrA-like family;; Male sterility protein;; KR domain;; Polysaccharide biosynthesis protein	Cinnamoyl-CoA reductase 1 OS=Arabidopsis thaliana OX=3702 GN=CCR1 PE=1 SV=1	XP_008461178.1 PREDICTED: cinnamoyl-CoA reductase 1-like [Cucumis melo] TYK10520.1 cinnamoyl-CoA reductase 1-like [Cucumis melo var. makuwa] KAA0058714.1 cinnamoyl-CoA reductase 1-like [Cucumis melo var. makuwa]
ClG42_10g0029100	1.54568	0.00109335	0.0479161	up	--	--	Cellular Component: plasma membrane (GO:0005886);; Biological Process: abscisic acid-activated signaling pathway (GO:0009738);; Biological Process: regulation of abscisic acid-activated signaling pathway (GO:0009787);; Biological Process: cellular response to osmotic stress (GO:0071470);;	--|1e-158|cpep:111809836|hypothetical protein	--	--	Glycine-rich domain-containing protein-like;; Cornifin (SPRR) family	Glycine-rich domain-containing protein 1 OS=Arabidopsis thaliana OX=3702 GN=GRDP1 PE=2 SV=1	TYK19501.1 glycine-rich domain-containing protein 1-like [Cucumis melo var. makuwa]
ClG42_01g0266800	1.53356	0.00114063	0.0491708	up	--	--	Cellular Component: Golgi membrane (GO:0000139);; Molecular Function: calcium ion binding (GO:0005509);; Biological Process: protein transport (GO:0015031);; Cellular Component: integral component of membrane (GO:0016021);; Cellular Component: clathrin-coated vesicle membrane (GO:0030665);; Cellular Component: late endosome membrane (GO:0031902);;	--|0.0|cmos:111432977|hypothetical protein	--	--	PA domain	Vacuolar-sorting receptor 6 OS=Arabidopsis thaliana OX=3702 GN=VSR6 PE=2 SV=3	XP_022925589.1 vacuolar-sorting receptor 6-like [Cucurbita moschata] XP_022925590.1 vacuolar-sorting receptor 6-like [Cucurbita moschata]
ClG42_07g0164600	-1.53457	0.0011416	0.0491708	down	--	--	Biological Process: lipid transport (GO:0006869);; Molecular Function: lipid binding (GO:0008289);;	--|2e-40|csv:105435216|hypothetical protein	--	--	Probable lipid transfer	Probable non-specific lipid-transfer protein AKCS9 OS=Vigna unguiculata OX=3917 PE=2 SV=1	XP_008444079.1 PREDICTED: non-specific lipid-transfer protein 2P-like [Cucumis melo] TYK02866.1 non-specific lipid-transfer protein 2P-like [Cucumis melo var. makuwa] KAA0064163.1 non-specific lipid-transfer protein 2P-like [Cucumis melo var. makuwa]
ClG42_11g0188100	-1.53852	0.00107329	0.0471746	down	--	--	--	--|1e-125|csv:105435284|hypothetical protein	--	--	Hydrophobic seed protein	36.4 kDa proline-rich protein OS=Solanum lycopersicum OX=4081 GN=TPRP-F1 PE=2 SV=1	XP_023524639.1 36.4 kDa proline-rich protein-like isoform X2 [Cucurbita pepo subsp. pepo]
ClG42_07g0006900	-1.54445	0.00102179	0.0455775	down	--	--	Molecular Function: serine-type endopeptidase inhibitor activity (GO:0004867);; Biological Process: response to wounding (GO:0009611);;	--|5e-16|cit:102620812|hypothetical protein	--	--	Potato inhibitor I family	Glu S.griseus protease inhibitor OS=Momordica charantia OX=3673 PE=1 SV=1	XP_016898985.1 PREDICTED: inhibitor of trypsin and hageman factor-like [Cucumis melo]
ClG42_03g0092100	-1.54474	0.00100728	0.0450637	down	[R]	General function prediction only	Biological Process: nitric oxide biosynthetic process (GO:0006809);; Molecular Function: nitrate reductase (NADH) activity (GO:0009703);; Molecular Function: heme binding (GO:0020037);; Molecular Function: molybdenum ion binding (GO:0030151);; Biological Process: nitrate assimilation (GO:0042128);; Molecular Function: molybdopterin cofactor binding (GO:0043546);; Molecular Function: nitrate reduc…	K10534|0.0|cmo:103499266|K10534 NR; nitrate reductase (NAD(P)H) [EC:1.7.1.1 1.7.1.2 1.7.1.3]	[C]	Energy production and conversion	Oxidoreductase molybdopterin binding domain;; Mo-co oxidoreductase dimerisation domain;; Oxidoreductase NAD-binding domain;; Oxidoreductase FAD-binding domain;; Cytochrome b5-like Heme/Steroid binding domain	Nitrate reductase [NADH] OS=Cucurbita maxima OX=3661 PE=2 SV=1	TYK26501.1 nitrate reductase [Cucumis melo var. makuwa]
ClG42_01g0133000	-1.54689	0.00102892	0.0457596	down	[E]	Amino acid transport and metabolism	Biological Process: L-phenylalanine biosynthetic process (GO:0009094);; Cellular Component: chloroplast (GO:0009507);; Cellular Component: chloroplast stroma (GO:0009570);; Molecular Function: amino acid binding (GO:0016597);; Molecular Function: arogenate dehydratase activity (GO:0047769);;	K05359|0.0|cmo:103502130|K05359 ADT; arogenate/prephenate dehydratase [EC:4.2.1.91 4.2.1.51]	[E]	Amino acid transport and metabolism	Prephenate dehydratase	Arogenate dehydratase/prephenate dehydratase 6, chloroplastic OS=Arabidopsis thaliana OX=3702 GN=ADT6 PE=1 SV=1	TYK15133.1 arogenate dehydratase 3 [Cucumis melo var. makuwa] lcl|KAA0065884.1 arogenate dehydratase 3 [Cucumis melo var. makuwa]
ClG42_09g0194900	-1.55233	0.00103726	0.0458591	down	[MG]	--	Molecular Function: 3-beta-hydroxy-delta5-steroid dehydrogenase activity (GO:0003854);; Biological Process: steroid biosynthetic process (GO:0006694);; Biological Process: defense response (GO:0006952);; Biological Process: lignin biosynthetic process (GO:0009809);;	--|0.0|cmos:111444756|hypothetical protein	[V]	Defense mechanisms	NAD(P)H-binding;; 3-beta hydroxysteroid dehydrogenase/isomerase family;; NAD dependent epimerase/dehydratase family;; NmrA-like family	Cinnamoyl-CoA reductase-like SNL6 OS=Oryza sativa subsp. japonica OX=39947 GN=SNL6 PE=3 SV=1	XP_022938554.1 cinnamoyl-CoA reductase-like SNL6 [Cucurbita moschata]
ClG42_05g0111200	-1.55701	0.000941672	0.043392	down	[C]	Energy production and conversion	Molecular Function: electron transfer activity (GO:0009055);; Cellular Component: chloroplast (GO:0009507);; Biological Process: electron transport chain (GO:0022900);; Molecular Function: metal ion binding (GO:0046872);; Molecular Function: 2 iron, 2 sulfur cluster binding (GO:0051537);;	K02639|1e-87|cpep:111810006|K02639 petF; ferredoxin	--	--	2Fe-2S iron-sulfur cluster binding domain	Ferredoxin, chloroplastic OS=Capsicum annuum OX=4072 GN=AP1 PE=1 SV=1	XP_023552303.1 ferredoxin-like [Cucurbita pepo subsp. pepo]
ClG42_05g0156000	-1.55826	0.001115	0.0487227	down	--	--	Molecular Function: DNA binding (GO:0003677);; Molecular Function: DNA-binding transcription factor activity (GO:0003700);; Cellular Component: nucleus (GO:0005634);; Biological Process: transcription, DNA-templated (GO:0006351);; Biological Process: response to salt stress (GO:0009651);; Biological Process: response to abscisic acid (GO:0009737);; Biological Process: xylem development (GO:001008…	--|1e-140|cmax:111481884|hypothetical protein	--	--	No apical meristem (NAM) protein	NAC domain-containing protein 83 OS=Arabidopsis thaliana OX=3702 GN=NAC083 PE=1 SV=1	XP_022983248.1 NAC domain-containing protein 83-like isoform X2 [Cucurbita maxima]
ClG42_08g0185300	-1.56049	0.00103695	0.0458591	down	--	--	--	--|0.0|csv:101217037|hypothetical protein	[S]	Function unknown	Ndr family;; alpha/beta hydrolase fold;; Alpha/beta hydrolase family	Protein NDL2 OS=Arabidopsis thaliana OX=3702 GN=NDL2 PE=1 SV=1	XP_004142922.1 PREDICTED: pollen-specific protein SF21 isoform X1 [Cucumis sativus] KGN62396.1 hypothetical protein Csa_018597 [Cucumis sativus]
ClG42_01g0267600	-1.56056	0.00095058	0.0434081	down	--	--	Cellular Component: Golgi membrane (GO:0000139);; Cellular Component: integral component of membrane (GO:0016021);; Molecular Function: transferase activity, transferring glycosyl groups (GO:0016757);; Biological Process: cell wall biogenesis (GO:0042546);; Biological Process: cell wall organization (GO:0071555);;	--|0.0|csv:101220016|hypothetical protein	[S]	Function unknown	Glycosyltransferase family 92;; Glycosyl transferase family 2	Galactan beta-1,4-galactosyltransferase GALS3 OS=Arabidopsis thaliana OX=3702 GN=GALS3 PE=2 SV=1	XP_004134511.1 PREDICTED: uncharacterized protein LOC101220016 [Cucumis sativus] KGN49546.1 hypothetical protein Csa_004233 [Cucumis sativus]
ClG42_11g0039300	-1.5637	0.000924858	0.0431754	down	--	--	Molecular Function: structural constituent of cell wall (GO:0005199);; Cellular Component: extracellular region (GO:0005576);; Cellular Component: cell wall (GO:0005618);; Cellular Component: plant-type cell wall (GO:0009505);; Cellular Component: plasmodesma (GO:0009506);; Biological Process: cell wall organization (GO:0071555);;	--|0.0|csv:101210261|hypothetical protein	--	--	Leucine rich repeat;; Leucine Rich repeats (2 copies);; Leucine Rich Repeat;; Leucine rich repeat N-terminal domain	Leucine-rich repeat extensin-like protein 3 OS=Arabidopsis thaliana OX=3702 GN=LRX3 PE=1 SV=1	XP_023537541.1 leucine-rich repeat extensin-like protein 4 [Cucurbita pepo subsp. pepo]
ClG42_01g0057000	-1.5702	0.000846642	0.0403493	down	--	--	Cellular Component: nucleus (GO:0005634);; Cellular Component: mitochondrion (GO:0005739);; Cellular Component: cytosol (GO:0005829);; Biological Process: cytoplasm protein quality control by the ubiquitin-proteasome system (GO:0071629);;	--|1e-177|csv:101207502|hypothetical protein	[T]	Signal transduction mechanisms	BAG domain;; Ubiquitin family	BAG family molecular chaperone regulator 1 OS=Arabidopsis thaliana OX=3702 GN=BAG1 PE=1 SV=1	TYK00289.1 BAG family molecular chaperone regulator 3 [Cucumis melo var. makuwa]
ClG42_08g0175600	-1.57302	0.000912226	0.0429861	down	[ET]	--	Molecular Function: ionotropic glutamate receptor activity (GO:0004970);; Molecular Function: calcium channel activity (GO:0005262);; Cellular Component: vacuole (GO:0005773);; Cellular Component: plasma membrane (GO:0005886);; Biological Process: calcium ion transport (GO:0006816);; Molecular Function: glutamate receptor activity (GO:0008066);; Cellular Component: integral component of membrane …	--|0.0|cmo:103487888|hypothetical protein	[PET]	--	Receptor family ligand binding region;; Ligand-gated ion channel;; Bacterial extracellular solute-binding proteins, family 3;; Ligated ion channel L-glutamate- and glycine-binding site;; Periplasmic binding protein	Glutamate receptor 2.7 OS=Arabidopsis thaliana OX=3702 GN=GLR2.7 PE=2 SV=3	KAA0060906.1 glutamate receptor 2.5-like isoform X1 [Cucumis melo var. makuwa]
ClG42_05g0269200	-1.57566	0.00114011	0.0491708	down	[M]	Cell wall/membrane/envelope biogenesis	Cellular Component: Golgi membrane (GO:0000139);; Biological Process: polysaccharide biosynthetic process (GO:0000271);; Cellular Component: Golgi apparatus (GO:0005794);; Cellular Component: integral component of membrane (GO:0016021);; Molecular Function: transferase activity, transferring glycosyl groups (GO:0016757);; Biological Process: pectin biosynthetic process (GO:0045489);; Molecular Fu…	--|0.0|cmo:103489050|hypothetical protein	--	--	Glycosyl transferase family 8;; Glucosyltransferase 24	Probable galacturonosyltransferase-like 9 OS=Arabidopsis thaliana OX=3702 GN=GATL9 PE=2 SV=1	XP_008446274.1 PREDICTED: probable galacturonosyltransferase-like 8 [Cucumis melo] TYK15569.1 putative galacturonosyltransferase-like 8 [Cucumis melo var. makuwa] KAA0034350.1 putative galacturonosyltransferase-like 8 [Cucumis melo var. makuwa]
ClG42_05g0126700	-1.57761	0.000841875	0.0403028	down	--	--	Biological Process: response to biotic stimulus (GO:0009607);; Biological Process: type I hypersensitivity (GO:0016068);;	--|2e-86|csv:101212668|hypothetical protein	--	--	Pathogenesis-related protein Bet v 1 family	Kirola OS=Actinidia deliciosa OX=3627 PE=1 SV=1	XP_004149787.1 PREDICTED: kirola-like [Cucumis sativus] KGN57830.1 hypothetical protein Csa_009961 [Cucumis sativus]
ClG42_06g0128900	-1.57951	0.000930503	0.0433044	down	--	--	--	--|1e-94|csv:105434480|hypothetical protein	--	--	--	--	XP_011648475.1 PREDICTED: uncharacterized protein LOC105434480 [Cucumis sativus] KGN65215.1 hypothetical protein Csa_019625 [Cucumis sativus]
ClG42_05g0132200	-1.57954	0.000800632	0.0386981	down	--	--	--	K19476|0.0|csv:105434874|K19476 IST1; vacuolar protein sorting-associated protein IST1	[Z]	Cytoskeleton	Regulator of Vps4 activity in the MVB pathway	--	XP_011651369.1 PREDICTED: uncharacterized protein LOC105434874 isoform X1 [Cucumis sativus]
ClG42_10g0028300	-1.57967	0.000887841	0.0419686	down	--	--	Cellular Component: integral component of membrane (GO:0016021);;	--|5e-66|cmo:103491122|hypothetical protein	--	--	Hydrophobic seed protein;; Probable lipid transfer	14 kDa proline-rich protein DC2.15 OS=Daucus carota OX=4039 PE=2 SV=1	XP_008449172.1 PREDICTED: putative lipid-binding protein AIR1B [Cucumis melo] TYK11999.1 putative lipid-binding protein AIR1B [Cucumis melo var. makuwa]
ClG42_03g0150000	-1.58186	0.000818162	0.0394186	down	--	--	--	--|0.0|cmo:103492421|hypothetical protein	--	--	Neprosin;; Neprosin activation peptide	--	XP_008451013.1 PREDICTED: uncharacterized protein LOC103492421 [Cucumis melo]
ClG42_10g0128800	-1.59057	0.000755201	0.0373306	down	--	--	Biological Process: response to molecule of bacterial origin (GO:0002237);; Molecular Function: DNA-binding transcription factor activity (GO:0003700);; Cellular Component: nucleus (GO:0005634);; Biological Process: transcription, DNA-templated (GO:0006351);; Biological Process: response to wounding (GO:0009611);; Biological Process: response to salicylic acid (GO:0009751);; Biological Process: r…	--|0.0|cmo:103502820|hypothetical protein	--	--	WRKY DNA -binding domain	Probable WRKY transcription factor 40 OS=Arabidopsis thaliana OX=3702 GN=WRKY40 PE=1 SV=1	XP_008465152.1 PREDICTED: probable WRKY transcription factor 40 [Cucumis melo] TYK27018.1 putative WRKY transcription factor 40 [Cucumis melo var. makuwa]
ClG42_05g0220000	-1.59373	0.000822738	0.0395125	down	--	--	Molecular Function: transferase activity, transferring acyl groups other than amino-acyl groups (GO:0016747);;	--|0.0|cmo:103493556|hypothetical protein	--	--	Transferase family	Uncharacterized acetyltransferase At3g50280 OS=Arabidopsis thaliana OX=3702 GN=At3g50280 PE=3 SV=1	XP_008452572.1 PREDICTED: uncharacterized acetyltransferase At3g50280-like [Cucumis melo] TYK20189.1 putative acetyltransferase [Cucumis melo var. makuwa] KAA0064398.1 putative acetyltransferase [Cucumis melo var. makuwa]
ClG42_03g0145900	-1.61208	0.000798766	0.0386981	down	--	--	Cellular Component: plasma membrane (GO:0005886);; Biological Process: defense response (GO:0006952);; Cellular Component: plasmodesma (GO:0009506);; Cellular Component: integral component of membrane (GO:0016021);;	--|1e-151|cmax:111485502|hypothetical protein	--	--	Late embryogenesis abundant protein	NDR1/HIN1-like protein 13 OS=Arabidopsis thaliana OX=3702 GN=NHL13 PE=2 SV=1	XP_022988187.1 NDR1/HIN1-like protein 13 [Cucurbita maxima]
WM_newGene_654	-1.6271	0.000546882	0.0288447	down	--	--	Molecular Function: metal ion binding (GO:0046872);;	--|1e-19|cmax:111466261|hypothetical protein	[P]	Inorganic ion transport and metabolism	Eukaryotic metallothionein	Metallothionein-like protein 1 OS=Erythranthe guttata OX=4155 PE=3 SV=1	KAE8649531.1 hypothetical protein Csa_017930, partial [Cucumis sativus]
ClG42_09g0102700	-1.62891	0.000781552	0.0381366	down	[C]	Energy production and conversion	Cellular Component: chloroplast thylakoid membrane (GO:0009535);; Biological Process: ATP synthesis coupled proton transport (GO:0015986);; Cellular Component: proton-transporting ATP synthase complex, catalytic core F(1) (GO:0045261);; Molecular Function: proton-transporting ATP synthase activity, rotational mechanism (GO:0046933);;	--|6e-42|csv:CsCp046|hypothetical protein	[C]	Energy production and conversion	ATP synthase, Delta/Epsilon chain, long alpha-helix domain	ATP synthase epsilon chain, chloroplastic OS=Cucumis sativus OX=3659 GN=atpE PE=3 SV=1	YP_247605.1 ATP synthase CF1 epsilon subunit [Cucumis sativus] YP_004841789.1 ATP synthase CF1 epsilon subunit (chloroplast) [Cucumis melo subsp. melo] YP_009004050.1 ATP synthase CF1 epsilon subunit [Cucumis hystrix] YP_009317392.1 ATP synthase CF1 epsilon subunit (chloroplast) [Coccinia grandis] YP_009325995.1 ATP synthase CF1 epsilon subunit (chloroplast) [Citrullus lanatus] YP_009348037.1 ATP…
ClG42_05g0006000	-1.63182	0.000981597	0.0444439	down	--	--	Molecular Function: transmembrane receptor protein serine/threonine kinase activity (GO:0004675);; Molecular Function: ATP binding (GO:0005524);; Cellular Component: plasma membrane (GO:0005886);; Biological Process: protein phosphorylation (GO:0006468);; Biological Process: cell surface receptor signaling pathway (GO:0007166);; Cellular Component: integral component of membrane (GO:0016021);;	--|1e-140|csv:101205715|hypothetical protein	--	--	--	Proline-rich receptor-like protein kinase PERK2 OS=Arabidopsis thaliana OX=3702 GN=PERK2 PE=2 SV=3	XP_004133796.1 PREDICTED: leucine-rich repeat extensin-like protein 5 [Cucumis sativus] KGN56394.1 hypothetical protein Csa_010862 [Cucumis sativus]
ClG42_02g0049100	-1.6355	0.000743792	0.0371451	down	[R]	General function prediction only	Molecular Function: aldose-6-phosphate reductase (NADPH) activity (GO:0047641);;	--|0.0|csv:101219028|hypothetical protein	[R]	General function prediction only	Aldo/keto reductase family	NADP-dependent D-sorbitol-6-phosphate dehydrogenase OS=Malus domestica OX=3750 GN=S6PDH PE=2 SV=1	XP_011658562.1 PREDICTED: NADP-dependent D-sorbitol-6-phosphate dehydrogenase-like [Cucumis sativus] KGN43183.1 hypothetical protein Csa_020507 [Cucumis sativus]
ClG42_11g0052700	-1.63872	0.000961104	0.0436475	down	--	--	Cellular Component: cytoplasm (GO:0005737);; Biological Process: multicellular organism development (GO:0007275);; Biological Process: auxin-activated signaling pathway (GO:0009734);; Biological Process: regulation of growth (GO:0040008);;	K14488|7e-98|csv:101222974|K14488 SAUR; SAUR family protein	--	--	Auxin responsive protein	Auxin-responsive protein SAUR71 OS=Arabidopsis thaliana OX=3702 GN=SAUR71 PE=2 SV=1	XP_004147056.1 PREDICTED: auxin-induced protein X10A-like [Cucumis sativus]
ClG42_05g0057300	-1.64509	0.000541821	0.0288447	down	--	--	Molecular Function: phosphatidylinositol-4,5-bisphosphate 5-phosphatase activity (GO:0004439);; Cellular Component: nucleus (GO:0005634);; Cellular Component: plasma membrane (GO:0005886);; Biological Process: leaf vascular tissue pattern formation (GO:0010305);; Molecular Function: phosphatidylinositol-3,4,5-trisphosphate 5-phosphatase activity (GO:0034485);; Biological Process: phosphatidylinos…	--|0.0|cmo:103483691|hypothetical protein	[U]	Intracellular trafficking, secretion, and vesicular transport	Endonuclease/Exonuclease/phosphatase family	Type IV inositol polyphosphate 5-phosphatase 7 OS=Arabidopsis thaliana OX=3702 GN=IP5P7 PE=1 SV=1	XP_008438649.1 PREDICTED: type IV inositol polyphosphate 5-phosphatase 7 [Cucumis melo]
ClG42_04g0073000	-1.64637	0.00112	0.0487915	down	--	--	Molecular Function: protein phosphatase inhibitor activity (GO:0004864);; Molecular Function: signaling receptor activity (GO:0004872);; Cellular Component: nucleus (GO:0005634);; Cellular Component: cytoplasm (GO:0005737);; Cellular Component: plasma membrane (GO:0005886);; Biological Process: abscisic acid-activated signaling pathway (GO:0009738);; Molecular Function: abscisic acid binding (GO:…	K14496|1e-141|cmo:103502159|K14496 PYL; abscisic acid receptor PYR/PYL family	--	--	Polyketide cyclase / dehydrase and lipid transport;; Polyketide cyclase / dehydrase and lipid transport;; Pathogenesis-related protein Bet v 1 family	Abscisic acid receptor PYL4 OS=Arabidopsis thaliana OX=3702 GN=PYL4 PE=1 SV=1	XP_008464227.1 PREDICTED: abscisic acid receptor PYL4 [Cucumis melo] TYK10937.1 abscisic acid receptor PYL4 [Cucumis melo var. makuwa] KAA0037724.1 abscisic acid receptor PYL4 [Cucumis melo var. makuwa]
ClG42_07g0111100	-1.65161	0.00055841	0.0292474	down	[Q]	Secondary metabolites biosynthesis, transport and catabolism	Molecular Function: iron ion binding (GO:0005506);; Biological Process: brassinosteroid homeostasis (GO:0010268);; Molecular Function: (+)-abscisic acid 8'-hydroxylase activity (GO:0010295);; Cellular Component: integral component of membrane (GO:0016021);; Biological Process: sterol metabolic process (GO:0016125);; Biological Process: brassinosteroid biosynthetic process (GO:0016132);; Molecular…	K09843|0.0|cpep:111810919|K09843 CYP707A; (+)-abscisic acid 8'-hydroxylase [EC:1.14.14.137]	[QI]	--	Cytochrome P450;; Bacterial DNA-binding protein	Abscisic acid 8&apos;-hydroxylase 1 OS=Arabidopsis thaliana OX=3702 GN=CYP707A1 PE=2 SV=1	XP_022931288.1 abscisic acid 8&apos;-hydroxylase 1-like [Cucurbita moschata] XP_023553532.1 abscisic acid 8&apos;-hydroxylase 1-like [Cucurbita pepo subsp. pepo]
ClG42_05g0278200	-1.65454	0.000448936	0.0247194	down	--	--	--	--	--	--	--	--	TYK15652.1 hypothetical protein E5676_scaffold35G001490 [Cucumis melo var. makuwa] lcl|KAA0034268.1 hypothetical protein E6C27_scaffold65G002670 [Cucumis melo var. makuwa]
ClG42_08g0134900	-1.65495	0.000518277	0.0278241	down	[V]	Defense mechanisms	Cellular Component: Golgi membrane (GO:0000139);; Cellular Component: late endosome (GO:0005770);; Cellular Component: Golgi apparatus (GO:0005794);; Biological Process: transport (GO:0006810);; Biological Process: drug transmembrane transport (GO:0006855);; Biological Process: response to osmotic stress (GO:0006970);; Biological Process: response to heat (GO:0009408);; Biological Process: respon…	K03327|0.0|cmo:103488152|K03327 TC.MATE; multidrug resistance protein, MATE family	[R]	General function prediction only	MatE	Protein DETOXIFICATION 48 OS=Arabidopsis thaliana OX=3702 GN=DTX48 PE=2 SV=1	XP_008444968.1 PREDICTED: protein DETOXIFICATION 48 [Cucumis melo]
ClG42_08g0096800	-1.65938	0.000631973	0.0324226	down	[GEPR]	--	--	--|0.0|cmo:103496503|hypothetical protein	[R]	General function prediction only	Major Facilitator Superfamily	--	XP_008456592.1 PREDICTED: hippocampus abundant transcript-like protein 1 [Cucumis melo] TYK11756.1 hippocampus abundant transcript-like protein 1 [Cucumis melo var. makuwa]
ClG42_09g0184600	-1.6651	0.000943931	0.043392	down	--	--	Cellular Component: endoplasmic reticulum membrane (GO:0005789);; Biological Process: protein transport (GO:0015031);; Cellular Component: integral component of membrane (GO:0016021);; Biological Process: vesicle-mediated transport (GO:0016192);; Cellular Component: Golgi cisterna membrane (GO:0032580);; Cellular Component: endoplasmic reticulum-Golgi intermediate compartment membrane (GO:0033116…	K20352|1e-138|mcha:111006738|K20352 TMED10; p24 family protein delta-1	[U]	Intracellular trafficking, secretion, and vesicular transport	emp24/gp25L/p24 family/GOLD;; SPX domain	Transmembrane emp24 domain-containing protein p24delta9 OS=Arabidopsis thaliana OX=3702 GN=At1g26690 PE=2 SV=1	XP_022134512.1 transmembrane emp24 domain-containing protein p24delta9-like [Momordica charantia]
WM_newGene_59	-1.6653	0.000941892	0.043392	down	--	--	--	--|3e-16|cqi:110700074|hypothetical protein	[R]	General function prediction only	--	--	XP_022156327.1 uncharacterized protein LOC111023248 [Momordica charantia]
ClG42_09g0163200	-1.66612	0.000457907	0.0248398	down	--	--	Biological Process: metabolic process (GO:0008152);; Molecular Function: UDP-glucosyltransferase activity (GO:0035251);;	--|0.0|cmo:103495418|hypothetical protein	[GC]	--	UDP-glucoronosyl and UDP-glucosyl transferase	7-deoxyloganetin glucosyltransferase OS=Gardenia jasminoides OX=114476 GN=UGT85A24 PE=1 SV=1	XP_008455196.1 PREDICTED: 7-deoxyloganetin glucosyltransferase-like [Cucumis melo] TYK06919.1 7-deoxyloganetin glucosyltransferase-like [Cucumis melo var. makuwa] KAA0031465.1 7-deoxyloganetin glucosyltransferase-like [Cucumis melo var. makuwa]
ClG42_06g0175300	-1.67075	0.000458938	0.0248398	down	--	--	Cellular Component: nucleus (GO:0005634);; Molecular Function: zinc ion binding (GO:0008270);; Cellular Component: integral component of membrane (GO:0016021);; Molecular Function: ligase activity (GO:0016874);;	K16276|0.0|cmo:103493963|K16276 K16276; zinc finger protein-like protein	[R]	General function prediction only	Zinc-ribbon;; CHY zinc finger;; Hemerythrin HHE cation binding domain;; Ring finger domain	Zinc finger protein BRUTUS-like At1g74770 OS=Arabidopsis thaliana OX=3702 GN=At1g74770 PE=2 SV=1	XP_008453167.1 PREDICTED: uncharacterized protein LOC103493963 [Cucumis melo] TYJ98606.1 zinc finger protein BRUTUS-like [Cucumis melo var. makuwa]
ClG42_11g0080200	-1.67127	0.000528831	0.0282896	down	--	--	Molecular Function: Rho guanyl-nucleotide exchange factor activity (GO:0005089);;	--|0.0|cmo:103485538|hypothetical protein	--	--	PRONE (Plant-specific Rop nucleotide exchanger)	Rop guanine nucleotide exchange factor 5 OS=Arabidopsis thaliana OX=3702 GN=ROPGEF5 PE=2 SV=1	XP_008441412.1 PREDICTED: rop guanine nucleotide exchange factor 5 [Cucumis melo] TYK24347.1 rop guanine nucleotide exchange factor 5 [Cucumis melo var. makuwa] KAA0041473.1 rop guanine nucleotide exchange factor 5 [Cucumis melo var. makuwa]
ClG42_06g0009300	-1.67404	0.000388463	0.0215475	down	--	--	--	--|1e-168|mcha:111018555|hypothetical protein	--	--	Agglutinin domain;; Clostridium epsilon toxin ETX/Bacillus mosquitocidal toxin MTX2	--	XP_022150379.1 uncharacterized protein LOC111018555 [Momordica charantia]
ClG42_07g0129000	-1.68122	0.000380621	0.0213455	down	[I]	Lipid transport and metabolism	Molecular Function: 2-acylglycerol O-acyltransferase activity (GO:0003846);; Molecular Function: lysophospholipase activity (GO:0004622);; Cellular Component: endoplasmic reticulum (GO:0005783);; Cellular Component: Golgi apparatus (GO:0005794);; Cellular Component: plasma membrane (GO:0005886);; Biological Process: lipid metabolic process (GO:0006629);; Biological Process: response to oxidative …	K18368|0.0|cmo:103489918|K18368 CSE; caffeoylshikimate esterase [EC:3.1.1.-]	[I]	Lipid transport and metabolism	Serine aminopeptidase, S33;; Alpha/beta hydrolase family	Caffeoylshikimate esterase OS=Arabidopsis thaliana OX=3702 GN=CSE PE=1 SV=1	XP_008447481.1 PREDICTED: caffeoylshikimate esterase [Cucumis melo] TYK20471.1 caffeoylshikimate esterase [Cucumis melo var. makuwa] KAA0038136.1 caffeoylshikimate esterase [Cucumis melo var. makuwa]
ClG42_01g0067900	-1.68224	0.000459385	0.0248398	down	[R]	General function prediction only	Molecular Function: acid phosphatase activity (GO:0003993);; Cellular Component: extracellular region (GO:0005576);; Cellular Component: vacuole (GO:0005773);; Molecular Function: metal ion binding (GO:0046872);;	K14379|0.0|csv:101221226|K14379 ACP5; tartrate-resistant acid phosphatase type 5 [EC:3.1.3.2]	[O]	Posttranslational modification, protein turnover, chaperones	Calcineurin-like phosphoesterase	Purple acid phosphatase 3 OS=Arabidopsis thaliana OX=3702 GN=PAP3 PE=2 SV=1	TYK29784.1 Purple acid phosphatase 3 [Cucumis melo var. makuwa] lcl|KAA0046433.1 Purple acid phosphatase 3 [Cucumis melo var. makuwa]
ClG42_08g0127400	-1.68252	0.000383549	0.0213538	down	--	--	Cellular Component: extracellular space (GO:0005615);; Cellular Component: cell wall (GO:0005618);; Cellular Component: Golgi apparatus (GO:0005794);; Cellular Component: plant-type cell wall (GO:0009505);; Biological Process: response to brassinosteroid (GO:0009741);; Cellular Component: apoplast (GO:0048046);;	--|0.0|cmo:103488070|hypothetical protein	--	--	Phosphate-induced protein 1 conserved region	Protein EXORDIUM OS=Arabidopsis thaliana OX=3702 GN=EXO PE=2 SV=1	XP_008444846.1 PREDICTED: protein EXORDIUM-like [Cucumis melo] KAA0065142.1 protein EXORDIUM-like [Cucumis melo var. makuwa]
ClG42_01g0050300	-1.69618	0.000336819	0.0192512	down	--	--	--	--|1e-47|csv:101218227|hypothetical protein	--	--	--	Late embryogenesis abundant protein At5g17165 OS=Arabidopsis thaliana OX=3702 GN=At5g17165 PE=3 SV=1	XP_004143665.1 PREDICTED: uncharacterized protein LOC101218227 [Cucumis sativus]
ClG42_02g0022600	-1.69952	0.000330407	0.0190294	down	--	--	Cellular Component: integral component of membrane (GO:0016021);; Molecular Function: metal ion binding (GO:0046872);; Biological Process: oxidation-reduction process (GO:0055114);;	--|0.0|cmo:103495626|hypothetical protein	[T]	Signal transduction mechanisms	Protein of unknown function (DUF568);; Eukaryotic cytochrome b561	Cytochrome b561 and DOMON domain-containing protein At5g47530 OS=Arabidopsis thaliana OX=3702 GN=At5g47530 PE=2 SV=1	XP_008455470.1 PREDICTED: cytochrome b561 and DOMON domain-containing protein At5g47530-like [Cucumis melo] TYK07130.1 cytochrome b561 and DOMON domain-containing protein [Cucumis melo var. makuwa] KAA0040218.1 cytochrome b561 and DOMON domain-containing protein [Cucumis melo var. makuwa]
ClG42_11g0195400	-1.70027	0.000335012	0.019221	down	[E]	Amino acid transport and metabolism	Molecular Function: G-protein coupled receptor activity (GO:0004930);; Molecular Function: ionotropic glutamate receptor activity (GO:0004970);; Molecular Function: calcium channel activity (GO:0005262);; Cellular Component: intracellular (GO:0005622);; Cellular Component: plasma membrane (GO:0005886);; Biological Process: calcium ion transport (GO:0006816);; Molecular Function: glutamate recepto…	--|0.0|csv:101209950|hypothetical protein	[PET]	--	Receptor family ligand binding region;; Ligand-gated ion channel;; Bacterial extracellular solute-binding proteins, family 3;; Periplasmic binding protein	Glutamate receptor 2.5 OS=Arabidopsis thaliana OX=3702 GN=GLR2.5 PE=2 SV=2	XP_004146035.2 PREDICTED: glutamate receptor 2.8-like isoform X2 [Cucumis sativus] KAE8649830.1 hypothetical protein Csa_012621 [Cucumis sativus]
ClG42_09g0163000	-1.70603	0.000756162	0.0373306	down	--	--	Biological Process: metabolic process (GO:0008152);; Molecular Function: UDP-glucosyltransferase activity (GO:0035251);;	--|1e-164|cpep:111811603|hypothetical protein	[GC]	--	--	7-deoxyloganetin glucosyltransferase OS=Gardenia jasminoides OX=114476 GN=UGT85A24 PE=1 SV=1	XP_023554303.1 7-deoxyloganetin glucosyltransferase-like isoform X2 [Cucurbita pepo subsp. pepo]
ClG42_05g0006100	-1.71335	0.000340018	0.0193604	down	--	--	Molecular Function: transmembrane receptor protein serine/threonine kinase activity (GO:0004675);; Molecular Function: structural constituent of cell wall (GO:0005199);; Molecular Function: ATP binding (GO:0005524);; Cellular Component: plasma membrane (GO:0005886);; Biological Process: protein phosphorylation (GO:0006468);; Biological Process: cell surface receptor signaling pathway (GO:0007166)…	--|1e-150|cmo:103483158|hypothetical protein	--	--	--	Proline-rich receptor-like protein kinase PERK8 OS=Arabidopsis thaliana OX=3702 GN=PERK8 PE=1 SV=1	XP_008437851.1 PREDICTED: zyxin-like [Cucumis melo] TYK20815.1 zyxin-like [Cucumis melo var. makuwa] KAA0048863.1 zyxin-like [Cucumis melo var. makuwa]
ClG42_01g0173700	-1.71941	0.000288281	0.0170608	down	--	--	--	--|0.0|csv:101217980|hypothetical protein	--	--	Protein of unknown function, DUF547;; Leucine-zipper of ternary complex factor MIP1	--	XP_011657851.1 PREDICTED: uncharacterized protein LOC101217980 isoform X1 [Cucumis sativus] KGN48511.1 hypothetical protein Csa_004028 [Cucumis sativus]
ClG42_05g0128600	-1.72015	0.000286119	0.0170349	down	--	--	Molecular Function: ubiquitin-protein transferase activity (GO:0004842);; Biological Process: response to chitin (GO:0010200);;	--|0.0|csv:101220059|hypothetical protein	--	--	U-box domain	U-box domain-containing protein 21 OS=Arabidopsis thaliana OX=3702 GN=PUB21 PE=2 SV=1	XP_004145841.1 PREDICTED: U-box domain-containing protein 21 [Cucumis sativus] KGN57802.1 hypothetical protein Csa_009631 [Cucumis sativus]
ClG42_05g0029400	-1.72028	0.000543193	0.0288447	down	--	--	Biological Process: regulation of cyclin-dependent protein serine/threonine kinase activity (GO:0000079);; Biological Process: cell cycle (GO:0007049);; Biological Process: cell division (GO:0051301);;	--|1e-146|cmo:103483393|hypothetical protein	[R]	General function prediction only	Cyclin;; Cyclin, N-terminal domain	Cyclin-U4-1 OS=Arabidopsis thaliana OX=3702 GN=CYCU4-1 PE=1 SV=1	XP_008438223.1 PREDICTED: cyclin-U4-1 [Cucumis melo] TYK17491.1 cyclin-U4-1 [Cucumis melo var. makuwa] KAA0049071.1 cyclin-U4-1 [Cucumis melo var. makuwa]
ClG42_09g0024700	-1.72054	0.00036366	0.0204739	down	--	--	Molecular Function: obsolete signal transducer activity (GO:0004871);; Cellular Component: plasma membrane (GO:0005886);; Biological Process: phototropism (GO:0009638);; Biological Process: protein ubiquitination (GO:0016567);;	--|0.0|cmo:103499766|hypothetical protein	--	--	NPH3 family	Root phototropism protein 3 OS=Arabidopsis thaliana OX=3702 GN=RPT3 PE=1 SV=2	XP_008461063.1 PREDICTED: root phototropism protein 3 [Cucumis melo]
ClG42_05g0198400	-1.73468	0.000317031	0.0184001	down	--	--	--	--|0.0|cmo:103503868|hypothetical protein	--	--	Thaumatin family	Thaumatin-like protein 1 OS=Arabidopsis thaliana OX=3702 GN=TLP1 PE=2 SV=1	XP_008466475.1 PREDICTED: thaumatin-like protein 1 [Cucumis melo] TYK31483.1 thaumatin-like protein 1 [Cucumis melo var. makuwa] KAA0063292.1 thaumatin-like protein 1 [Cucumis melo var. makuwa]
ClG42_09g0055400	-1.73817	0.000345417	0.0195936	down	--	--	Cellular Component: extracellular region (GO:0005576);; Cellular Component: cell wall (GO:0005618);; Molecular Function: pectinesterase activity (GO:0030599);; Biological Process: cell wall modification (GO:0042545);; Molecular Function: aspartyl esterase activity (GO:0045330);; Biological Process: pectin catabolic process (GO:0045490);; Molecular Function: pectinesterase inhibitor activity (GO:0…	K01051|0.0|cmo:103492791|K01051 E3.1.1.11; pectinesterase [EC:3.1.1.11]	--	--	Pectinesterase;; Plant invertase/pectin methylesterase inhibitor	Probable pectinesterase/pectinesterase inhibitor 7 OS=Arabidopsis thaliana OX=3702 GN=PME7 PE=2 SV=1	XP_008451544.1 PREDICTED: probable pectinesterase/pectinesterase inhibitor 7 [Cucumis melo] TYK18194.1 putative pectinesterase/pectinesterase inhibitor 7 [Cucumis melo var. makuwa] KAA0046659.1 putative pectinesterase/pectinesterase inhibitor 7 [Cucumis melo var. makuwa]
ClG42_09g0005800	-1.73862	0.000454099	0.0248219	down	--	--	Molecular Function: inorganic diphosphatase activity (GO:0004427);; Molecular Function: metal ion binding (GO:0046872);; Biological Process: protein tetramerization (GO:0051262);; Molecular Function: phosphocholine phosphatase activity (GO:0052731);; Molecular Function: phosphoethanolamine phosphatase activity (GO:0052732);;	K13248|1e-169|mcha:111018867|K13248 PHOSPHO2; pyridoxal phosphate phosphatase PHOSPHO2 [EC:3.1.3.74]	[R]	General function prediction only	Putative Phosphatase;; haloacid dehalogenase-like hydrolase	Inorganic pyrophosphatase 2 OS=Arabidopsis thaliana OX=3702 GN=At1g17710 PE=2 SV=1	XP_022150812.1 inorganic pyrophosphatase 2-like [Momordica charantia]
ClG42_01g0132700	-1.73985	0.000232114	0.0143586	down	[E]	Amino acid transport and metabolism	Biological Process: L-phenylalanine biosynthetic process (GO:0009094);; Cellular Component: chloroplast (GO:0009507);; Cellular Component: chloroplast stroma (GO:0009570);; Molecular Function: amino acid binding (GO:0016597);; Molecular Function: arogenate dehydratase activity (GO:0047769);;	K05359|0.0|csv:101222151|K05359 ADT; arogenate/prephenate dehydratase [EC:4.2.1.91 4.2.1.51]	[E]	Amino acid transport and metabolism	Prephenate dehydratase	Arogenate dehydratase/prephenate dehydratase 6, chloroplastic OS=Arabidopsis thaliana OX=3702 GN=ADT6 PE=1 SV=1	XP_004139468.2 PREDICTED: arogenate dehydratase/prephenate dehydratase 6, chloroplastic-like [Cucumis sativus] KGN64897.1 hypothetical protein Csa_022757 [Cucumis sativus]
ClG42_03g0024700	-1.73996	0.000306453	0.0178551	down	--	--	Cellular Component: plasma membrane (GO:0005886);; Cellular Component: plasmodesma (GO:0009506);; Cellular Component: integral component of membrane (GO:0016021);;	--|0.0|cmo:103501616|hypothetical protein	--	--	Tetraspanin family	Tetraspanin-3 OS=Arabidopsis thaliana OX=3702 GN=TET3 PE=1 SV=1	XP_008463449.1 PREDICTED: tetraspanin-3-like [Cucumis melo]
ClG42_10g0126600	-1.74192	0.000451525	0.0247712	down	--	--	--	--|2e-51|csv:105434941|hypothetical protein	--	--	--	--	XP_008461750.1 PREDICTED: uncharacterized protein LOC103500281 [Cucumis melo] TYK04160.1 uncharacterized protein E5676_scaffold148G00310 [Cucumis melo var. makuwa] KAA0052808.1 uncharacterized protein E6C27_scaffold1614G00240 [Cucumis melo var. makuwa]
ClG42_11g0207900	-1.74838	0.000324945	0.0187868	down	[GEPR]	--	Cellular Component: integral component of plasma membrane (GO:0005887);; Biological Process: phosphate ion transport (GO:0006817);; Molecular Function: symporter activity (GO:0015293);; Molecular Function: transmembrane transporter activity (GO:0022891);;	K08176|0.0|cmo:103493845|K08176 PHO84; MFS transporter, PHS family, inorganic phosphate transporter	[P]	Inorganic ion transport and metabolism	Sugar (and other) transporter;; Major Facilitator Superfamily	Probable inorganic phosphate transporter 1-8 OS=Arabidopsis thaliana OX=3702 GN=PHT1-8 PE=2 SV=2	XP_008453014.1 PREDICTED: probable inorganic phosphate transporter 1-9 [Cucumis melo] KAA0064665.1 putative inorganic phosphate transporter 1-9 [Cucumis melo var. makuwa]
ClG42_09g0083500	-1.75071	0.000291861	0.0172049	down	--	--	Biological Process: cell-cell signaling (GO:0007267);; Biological Process: guard cell differentiation (GO:0010052);; Biological Process: stomatal complex development (GO:0010374);; Biological Process: stomatal complex patterning (GO:0010375);; Molecular Function: protein kinase binding (GO:0019901);; Cellular Component: apoplast (GO:0048046);; Biological Process: regulation of stomatal complex de…	--|4e-50|mcha:111023601|hypothetical protein	--	--	Stomagen	EPIDERMAL PATTERNING FACTOR-like protein 9 OS=Arabidopsis thaliana OX=3702 GN=EPFL9 PE=1 SV=1	KAE8646265.1 hypothetical protein Csa_016835 [Cucumis sativus]
ClG42_01g0228600	-1.7556	0.000203621	0.0129149	down	--	--	Molecular Function: inorganic phosphate transmembrane transporter activity (GO:0005315);; Cellular Component: vacuolar membrane (GO:0005774);; Biological Process: response to nematode (GO:0009624);; Biological Process: photosynthetic acclimation (GO:0009643);; Biological Process: response to sucrose (GO:0009744);; Biological Process: response to glucose (GO:0009749);; Biological Process: regulati…	K15283|0.0|cmo:103484598|K15283 SLC35E1; solute carrier family 35, member E1	[GE]	--	Triose-phosphate Transporter family;; EamA-like transporter family	Glucose-6-phosphate/phosphate translocator 2, chloroplastic OS=Arabidopsis thaliana OX=3702 GN=GPT2 PE=2 SV=2	XP_008439971.1 PREDICTED: glucose-6-phosphate/phosphate translocator 2, chloroplastic [Cucumis melo]
ClG42_11g0205400	-1.7557	0.000223566	0.0138869	down	--	--	Molecular Function: DNA binding (GO:0003677);; Molecular Function: DNA-binding transcription factor activity (GO:0003700);; Cellular Component: nucleus (GO:0005634);; Biological Process: transcription, DNA-templated (GO:0006351);;	--|0.0|cmo:103493814|hypothetical protein	--	--	RWP-RK domain;; PB1 domain	Protein NLP4 OS=Arabidopsis thaliana OX=3702 GN=NLP4 PE=2 SV=1	TYK19950.1 protein NLP4 isoform X3 [Cucumis melo var. makuwa]
ClG42_10g0116300	-1.78264	0.000165747	0.0108326	down	[KAD]	--	--	K09422|1e-135|csv:101205702|K09422 MYBP; transcription factor MYB, plant	[K]	Transcription	Myb-like DNA-binding domain;; Myb-like DNA-binding domain	Transcription factor MYB2 OS=Oryza sativa subsp. japonica OX=39947 GN=MYB2 PE=2 SV=1	XP_011651532.1 PREDICTED: transcription factor MYB108-like [Cucumis sativus] KGN58125.1 hypothetical protein Csa_017582 [Cucumis sativus]
ClG42_10g0083900	-1.80261	0.000157796	0.0104035	down	--	--	Molecular Function: hydrolase activity, hydrolyzing O-glycosyl compounds (GO:0004553);; Cellular Component: cell wall (GO:0005618);; Biological Process: response to water deprivation (GO:0009414);; Biological Process: xyloglucan metabolic process (GO:0010411);; Molecular Function: xyloglucan:xyloglucosyl transferase activity (GO:0016762);; Biological Process: cell wall biogenesis (GO:0042546);; C…	K08235|0.0|cmo:103498209|K08235 E2.4.1.207; xyloglucan:xyloglucosyl transferase [EC:2.4.1.207]	--	--	Glycosyl hydrolases family 16;; Xyloglucan endo-transglycosylase (XET) C-terminus	Probable xyloglucan endotransglucosylase/hydrolase protein 6 OS=Arabidopsis thaliana OX=3702 GN=XTH6 PE=2 SV=2	XP_008458950.1 PREDICTED: probable xyloglucan endotransglucosylase/hydrolase protein 6 [Cucumis melo]
ClG42_09g0046100	-1.80287	0.00019266	0.0123237	down	[C]	Energy production and conversion	Cellular Component: integral component of membrane (GO:0016021);; Molecular Function: oxidoreductase activity, acting on CH-OH group of donors (GO:0016614);; Molecular Function: delta24-sterol reductase activity (GO:0050614);; Molecular Function: flavin adenine dinucleotide binding (GO:0050660);;	K09828|0.0|cpep:111806795|K09828 DHCR24; Delta24-sterol reductase [EC:1.3.1.72 1.3.1.-]	[R]	General function prediction only	FAD binding domain	Delta(24)-sterol reductase OS=Pisum sativum OX=3888 GN=DIM PE=1 SV=1	XP_023548025.1 delta(24)-sterol reductase [Cucurbita pepo subsp. pepo] XP_023548027.1 delta(24)-sterol reductase [Cucurbita pepo subsp. pepo] XP_023548028.1 delta(24)-sterol reductase [Cucurbita pepo subsp. pepo] XP_023548029.1 delta(24)-sterol reductase [Cucurbita pepo subsp. pepo] XP_023548030.1 delta(24)-sterol reductase [Cucurbita pepo subsp. pepo] XP_023548031.1 delta(24)-sterol reductase [C…
ClG42_05g0249600	-1.80401	0.00015267	0.010179	down	--	--	Molecular Function: DNA-binding transcription factor activity (GO:0003700);; Cellular Component: nucleus (GO:0005634);; Biological Process: transcription, DNA-templated (GO:0006351);; Biological Process: ethylene-activated signaling pathway (GO:0009873);; Molecular Function: sequence-specific DNA binding (GO:0043565);; Biological Process: negative regulation of transcription, DNA-templated (GO:00…	K09287|0.0|csv:101203784|K09287 RAV; RAV-like factor	--	--	B3 DNA binding domain;; AP2 domain	AP2/ERF and B3 domain-containing transcription repressor RAV2 OS=Arabidopsis thaliana OX=3702 GN=RAV2 PE=1 SV=1	XP_004135113.1 PREDICTED: AP2/ERF and B3 domain-containing transcription repressor RAV2-like [Cucumis sativus] KGN52050.1 hypothetical protein Csa_007884 [Cucumis sativus]
ClG42_07g0004700	-1.80578	0.000144494	0.00987285	down	[K]	Transcription	Molecular Function: DNA-binding transcription factor activity (GO:0003700);; Cellular Component: nucleus (GO:0005634);; Cellular Component: cytoplasm (GO:0005737);; Biological Process: transcription, DNA-templated (GO:0006351);; Molecular Function: sequence-specific DNA binding (GO:0043565);;	K09419|0.0|csv:101212281|K09419 HSFF; heat shock transcription factor, other eukaryote	[K]	Transcription	HSF-type DNA-binding	Heat stress transcription factor A-6b OS=Arabidopsis thaliana OX=3702 GN=HSFA6b PE=2 SV=1	TYK30103.1 heat stress transcription factor A-2d-like [Cucumis melo var. makuwa] lcl|KAA0057403.1 heat stress transcription factor A-2d-like [Cucumis melo var. makuwa]
ClG42_05g0217200	-1.80973	0.000154673	0.0102425	down	--	--	Molecular Function: protein kinase inhibitor activity (GO:0004860);; Cellular Component: cytosol (GO:0005829);; Cellular Component: plasma membrane (GO:0005886);; Biological Process: lipid metabolic process (GO:0006629);; Biological Process: brassinosteroid mediated signaling pathway (GO:0009742);; Biological Process: negative regulation of brassinosteroid biosynthetic process (GO:0010423);; Mole…	K14499|0.0|cmo:103493534|K14499 BKI1; BRI1 kinase inhibitor 1	--	--	--	BRI1 kinase inhibitor 1 OS=Arabidopsis thaliana OX=3702 GN=BKI1 PE=1 SV=1	XP_008452539.1 PREDICTED: BRI1 kinase inhibitor 1-like [Cucumis melo] TYK20212.1 BRI1 kinase inhibitor 1-like [Cucumis melo var. makuwa] KAA0064375.1 BRI1 kinase inhibitor 1-like [Cucumis melo var. makuwa]
ClG42_03g0179400	-1.81382	0.000261549	0.0159174	down	--	--	Molecular Function: DNA binding (GO:0003677);; Cellular Component: nucleus (GO:0005634);; Biological Process: transcription, DNA-templated (GO:0006351);; Biological Process: regulation of transcription, DNA-templated (GO:0006355);; Biological Process: response to stress (GO:0006950);;	--|1e-134|cmo:103492121|hypothetical protein	--	--	Calmodulin binding protein-like	Calmodulin-binding protein 60 A OS=Arabidopsis thaliana OX=3702 GN=CBP60A PE=2 SV=1	XP_008450558.1 PREDICTED: calmodulin-binding protein 60 B-like isoform X2 [Cucumis melo]
ClG42_10g0164400	-1.8183	0.00014434	0.00987285	down	--	--	Cellular Component: plasma membrane (GO:0005886);; Cellular Component: integral component of membrane (GO:0016021);; Molecular Function: protein-cysteine S-palmitoyltransferase activity (GO:0019706);;	--|0.0|cmo:103486856|hypothetical protein	[R]	General function prediction only	DHHC palmitoyltransferase	Probable protein S-acyltransferase 4 OS=Arabidopsis thaliana OX=3702 GN=PAT04 PE=2 SV=1	TYK25487.1 putative protein S-acyltransferase 4 [Cucumis melo var. makuwa]
ClG42_01g0186800	-1.81991	0.000137026	0.00962508	down	[S]	Function unknown	Molecular Function: protein serine/threonine kinase activity (GO:0004674);; Molecular Function: ATP binding (GO:0005524);; Cellular Component: plasma membrane (GO:0005886);; Biological Process: regulation of meristem growth (GO:0010075);; Cellular Component: integral component of membrane (GO:0016021);; Biological Process: cell differentiation (GO:0030154);; Molecular Function: receptor serine/th…	--|0.0|csv:101204543|hypothetical protein	--	--	Protein tyrosine and serine/threonine kinase;; Protein kinase domain;; Leucine Rich repeats (2 copies);; Leucine rich repeat;; Leucine Rich Repeat;; Leucine rich repeat N-terminal domain	Leucine-rich repeat receptor-like serine/threonine-protein kinase BAM1 OS=Arabidopsis thaliana OX=3702 GN=BAM1 PE=1 SV=1	XP_004143533.1 PREDICTED: leucine-rich repeat receptor-like serine/threonine-protein kinase BAM1 [Cucumis sativus] KGN48656.1 hypothetical protein Csa_004408 [Cucumis sativus]
ClG42_01g0194900	-1.8338	0.000143104	0.00987285	down	--	--	Cellular Component: Golgi membrane (GO:0000139);; Cellular Component: integral component of membrane (GO:0016021);; Molecular Function: transferase activity, transferring glycosyl groups (GO:0016757);;	K20888|0.0|cmo:103484973|K20888 MUR3; xyloglucan galactosyltransferase MUR3 [EC:2.4.1.-]	[GMW]	--	Exostosin family	Probable xyloglucan galactosyltransferase GT17 OS=Arabidopsis thaliana OX=3702 GN=GT17 PE=2 SV=1	TYK12693.1 putative xyloglucan galactosyltransferase GT17 [Cucumis melo var. makuwa] lcl|KAA0036299.1 putative xyloglucan galactosyltransferase GT17 [Cucumis melo var. makuwa]
ClG42_08g0151100	-1.83418	0.000145188	0.00987542	down	--	--	--	--|3e-64|cpep:111805797|hypothetical protein	--	--	--	--	XP_023546798.1 uncharacterized protein LOC111805797 [Cucurbita pepo subsp. pepo]
ClG42_02g0107600	-1.83642	0.000113198	0.00826015	down	--	--	Cellular Component: extracellular space (GO:0005615);; Cellular Component: apoplast (GO:0048046);;	--|0.0|csv:101212308|hypothetical protein	--	--	Phosphate-induced protein 1 conserved region	Protein EXORDIUM-like 5 OS=Arabidopsis thaliana OX=3702 GN=EXL5 PE=2 SV=1	XP_004139972.1 PREDICTED: protein EXORDIUM-like 5 [Cucumis sativus] KGN46653.1 hypothetical protein Csa_004848 [Cucumis sativus]
ClG42_10g0057200	-1.83937	0.000151032	0.010179	down	--	--	--	K10840|7e-74|csv:101209897|K10840 CETN2; centrin-2	[ZD]	--	EF-hand domain pair	Calcium-binding protein KRP1 OS=Arabidopsis thaliana OX=3702 GN=KRP1 PE=2 SV=1	XP_004152909.1 PREDICTED: calcium-binding protein PBP1 [Cucumis sativus] KGN56165.1 hypothetical protein Csa_010073 [Cucumis sativus]
ClG42_05g0008100	-1.84437	0.000184088	0.0119276	down	--	--	Molecular Function: DNA-binding transcription factor activity (GO:0003700);; Biological Process: regulation of transcription, DNA-templated (GO:0006355);; Biological Process: embryo development ending in seed dormancy (GO:0009793);;	--|1e-122|cpep:111790630|hypothetical protein	--	--	--	Uncharacterized protein At4g00950 OS=Arabidopsis thaliana OX=3702 GN=At4g00950 PE=2 SV=1	XP_023527385.1 uncharacterized protein At4g00950-like [Cucurbita pepo subsp. pepo]
ClG42_02g0198400	-1.84475	0.00028671	0.0170349	down	--	--	Biological Process: metabolic process (GO:0008152);; Cellular Component: intracellular membrane-bounded organelle (GO:0043231);; Molecular Function: quercetin 3-O-glucosyltransferase activity (GO:0080043);; Molecular Function: quercetin 7-O-glucosyltransferase activity (GO:0080044);;	--|3e-48|csv:101215681|hypothetical protein	[GC]	--	--	UDP-glycosyltransferase 87A1 OS=Arabidopsis thaliana OX=3702 GN=UGT87A1 PE=2 SV=1	XP_004143169.1 PREDICTED: UDP-glycosyltransferase 87A1-like [Cucumis sativus] KGN47051.1 hypothetical protein Csa_020768 [Cucumis sativus]
ClG42_01g0037800	-1.84996	0.000199364	0.0126985	down	[Q]	Secondary metabolites biosynthesis, transport and catabolism	Molecular Function: monooxygenase activity (GO:0004497);; Molecular Function: iron ion binding (GO:0005506);; Cellular Component: integral component of membrane (GO:0016021);; Molecular Function: oxidoreductase activity, acting on paired donors, with incorporation or reduction of molecular oxygen (GO:0016705);; Molecular Function: heme binding (GO:0020037);;	--|1e-115|csv:101213781|hypothetical protein	[Q]	Secondary metabolites biosynthesis, transport and catabolism	Cytochrome P450	Cytochrome P450 98A1 OS=Sorghum bicolor OX=4558 GN=CYP98A1 PE=2 SV=1	XP_004147582.1 PREDICTED: geraniol 8-hydroxylase-like [Cucumis sativus] KGN50208.1 hypothetical protein Csa_000392 [Cucumis sativus]
ClG42_03g0077700	-1.85062	0.000105562	0.00777849	down	--	--	Cellular Component: Golgi apparatus (GO:0005794);; Cellular Component: integral component of membrane (GO:0016021);; Molecular Function: O-acetyltransferase activity (GO:0016413);; Biological Process: cell wall organization or biogenesis (GO:0071554);;	--|0.0|csv:101203509|hypothetical protein	--	--	GDSL/SGNH-like Acyl-Esterase family found in Pmr5 and Cas1p;; PMR5 N terminal Domain	Protein trichome birefringence-like 37 OS=Arabidopsis thaliana OX=3702 GN=TBL37 PE=2 SV=2	XP_004149051.1 PREDICTED: protein trichome birefringence-like 37 [Cucumis sativus] KGN65647.1 hypothetical protein Csa_019986 [Cucumis sativus]
ClG42_10g0155400	-1.86288	0.000153036	0.010179	down	[R]	General function prediction only	Molecular Function: acid phosphatase activity (GO:0003993);; Cellular Component: extracellular region (GO:0005576);; Cellular Component: membrane (GO:0016020);; Molecular Function: metal ion binding (GO:0046872);;	--|0.0|csv:101217258|hypothetical protein	[R]	General function prediction only	Calcineurin-like phosphoesterase	Probable inactive purple acid phosphatase 16 OS=Arabidopsis thaliana OX=3702 GN=PAP16 PE=2 SV=1	XP_011652209.1 PREDICTED: probable inactive purple acid phosphatase 16 [Cucumis sativus]
ClG42_01g0163400	-1.86984	0.000279536	0.0168079	down	--	--	Cellular Component: plasma membrane (GO:0005886);; Biological Process: transport (GO:0006810);; Cellular Component: integral component of membrane (GO:0016021);; Molecular Function: transmembrane transporter activity (GO:0022857);;	--|0.0|cmo:103485365|hypothetical protein	--	--	EamA-like transporter family	WAT1-related protein At5g64700 OS=Arabidopsis thaliana OX=3702 GN=At5g64700 PE=2 SV=1	XP_016899168.1 PREDICTED: WAT1-related protein At5g64700-like [Cucumis melo] TYK12436.1 WAT1-related protein [Cucumis melo var. makuwa] KAA0025562.1 WAT1-related protein [Cucumis melo var. makuwa]
ClG42_08g0136500	-1.87356	0.000130074	0.00922299	down	[T]	Signal transduction mechanisms	Biological Process: phosphorelay signal transduction system (GO:0000160);; Molecular Function: obsolete signal transducer activity (GO:0004871);; Cellular Component: nucleus (GO:0005634);; Cellular Component: cytoplasm (GO:0005737);; Cellular Component: cytosol (GO:0005829);; Biological Process: cytokinin-activated signaling pathway (GO:0009736);; Molecular Function: protein histidine kinase bind…	K14490|3e-94|cpep:111798300|K14490 AHP; histidine-containing phosphotransfer peotein	[T]	Signal transduction mechanisms	Hpt domain	Histidine-containing phosphotransfer protein 4 OS=Arabidopsis thaliana OX=3702 GN=AHP4 PE=1 SV=2	XP_023537128.1 histidine-containing phosphotransfer protein 4-like [Cucurbita pepo subsp. pepo]
ClG42_01g0159300	-1.87373	9.90369e-05	0.00740658	down	--	--	Molecular Function: cysteine-type endopeptidase inhibitor activity (GO:0004869);; Cellular Component: extracellular region (GO:0005576);; Cellular Component: cell wall (GO:0005618);; Cellular Component: vacuole (GO:0005773);; Cellular Component: cytosol (GO:0005829);; Biological Process: defense response (GO:0006952);; Cellular Component: plasmodesma (GO:0009506);;	--|5e-12|cmo:103486185|hypothetical protein	--	--	Aspartic acid proteinase inhibitor	Cysteine proteinase inhibitor 4 OS=Arabidopsis thaliana OX=3702 GN=CYS4 PE=3 SV=2	KAE8648094.1 hypothetical protein Csa_004738 [Cucumis sativus]
ClG42_05g0284800	-1.87466	0.00012035	0.00869761	down	--	--	Biological Process: defense response (GO:0006952);; Biological Process: metabolic process (GO:0008152);; Molecular Function: UDP-glucosyltransferase activity (GO:0035251);; Cellular Component: intracellular membrane-bounded organelle (GO:0043231);; Molecular Function: flavonol 3-O-glucosyltransferase activity (GO:0047893);; Biological Process: response to other organism (GO:0051707);; Molecular F…	--|1e-137|cpep:111787627|hypothetical protein	[GC]	--	UDP-glucoronosyl and UDP-glucosyl transferase	UDP-glycosyltransferase 73B3 OS=Arabidopsis thaliana OX=3702 GN=UGT73B3 PE=2 SV=1	XP_023523412.1 UDP-glycosyltransferase 73B3-like, partial [Cucurbita pepo subsp. pepo]
ClG42_04g0100100	-1.88301	0.000185283	0.0119536	down	[E]	Amino acid transport and metabolism	--	--|0.0|mcha:111013609|hypothetical protein	[E]	Amino acid transport and metabolism	Glutamine synthetase, catalytic domain;; Amidohydrolase	--	XP_022143778.1 protein fluG [Momordica charantia]
ClG42_11g0077800	-1.89411	0.00012196	0.00877178	down	--	--	--	--|5e-20|cpep:111781208|hypothetical protein	--	--	Hs1pro-1 N-terminus	--	XP_023517450.1 nematode resistance protein-like HSPRO2 [Cucurbita pepo subsp. pepo]
ClG42_02g0085200	-1.90207	6.34149e-05	0.00513971	down	[Q]	Secondary metabolites biosynthesis, transport and catabolism	Molecular Function: iron ion binding (GO:0005506);; Cellular Component: membrane (GO:0016020);; Molecular Function: heme binding (GO:0020037);; Molecular Function: isoflavone 2'-hydroxylase activity (GO:0033773);;	K13260|0.0|cmo:103495924|K13260 CYP81E1_7; isoflavone/4'-methoxyisoflavone 2'-hydroxylase [EC:1.14.14.90 1.14.14.89]	[Q]	Secondary metabolites biosynthesis, transport and catabolism	Cytochrome P450	Isoflavone 2&apos;-hydroxylase OS=Glycyrrhiza echinata OX=46348 GN=CYP81E1 PE=1 SV=2	XP_008455824.1 PREDICTED: cytochrome P450 81D1-like [Cucumis melo]
ClG42_03g0006400	-1.90764	6.18095e-05	0.00506647	down	[T]	Signal transduction mechanisms	Molecular Function: protein serine/threonine phosphatase activity (GO:0004722);; Cellular Component: nucleus (GO:0005634);; Cellular Component: plastid (GO:0009536);; Biological Process: response to wounding (GO:0009611);; Biological Process: response to fungus (GO:0009620);; Biological Process: abscisic acid-activated signaling pathway (GO:0009738);; Molecular Function: metal ion binding (GO:004…	K17506|0.0|cmo:103497066|K17506 PPM1L; protein phosphatase 1L [EC:3.1.3.16]	[T]	Signal transduction mechanisms	Protein phosphatase 2C;; Stage II sporulation protein E (SpoIIE)	Probable protein phosphatase 2C 25 OS=Arabidopsis thaliana OX=3702 GN=At2g30020 PE=1 SV=1	KAA0060036.1 putative protein phosphatase 2C 25 [Cucumis melo var. makuwa]
ClG42_05g0206600	-1.9111	0.000104906	0.00776819	down	--	--	--	--|0.0|mcha:111022535|hypothetical protein	--	--	C1 domain;; Phorbol esters/diacylglycerol binding domain (C1 domain)	--	XP_022155419.1 uncharacterized protein LOC111022535 [Momordica charantia]
ClG42_09g0094600	-1.92188	5.99557e-05	0.00495195	down	--	--	Molecular Function: DNA binding (GO:0003677);; Molecular Function: DNA-binding transcription factor activity (GO:0003700);; Cellular Component: nucleus (GO:0005634);; Biological Process: transcription, DNA-templated (GO:0006351);; Cellular Component: chloroplast (GO:0009507);; Biological Process: response to salicylic acid (GO:0009751);; Biological Process: defense response to bacterium, incompat…	--|1e-167|cmo:103500461|hypothetical protein	--	--	WRKY DNA -binding domain	Probable WRKY transcription factor 53 OS=Arabidopsis thaliana OX=3702 GN=WRKY53 PE=1 SV=1	TYK07774.1 putative WRKY transcription factor 53 [Cucumis melo var. makuwa] lcl|KAA0050658.1 putative WRKY transcription factor 53 [Cucumis melo var. makuwa]
ClG42_02g0029700	-1.92391	5.21852e-05	0.00448256	down	--	--	Cellular Component: vacuolar membrane (GO:0005774);; Cellular Component: plasma membrane (GO:0005886);; Cellular Component: membrane (GO:0016020);; Cellular Component: anchored component of membrane (GO:0031225);; Cellular Component: anchored component of plasma membrane (GO:0046658);;	--|0.0|cmo:103500508|hypothetical protein	--	--	Fasciclin domain	Fasciclin-like arabinogalactan protein 2 OS=Arabidopsis thaliana OX=3702 GN=FLA2 PE=1 SV=1	XP_008462050.1 PREDICTED: fasciclin-like arabinogalactan protein 2 [Cucumis melo] TYK19314.1 fasciclin-like arabinogalactan protein 2 [Cucumis melo var. makuwa] KAA0059206.1 fasciclin-like arabinogalactan protein 2 [Cucumis melo var. makuwa]
ClG42_04g0096200	-1.93395	4.76356e-05	0.00421211	down	[E]	Amino acid transport and metabolism	Cellular Component: cytoplasm (GO:0005737);; Biological Process: L-phenylalanine catabolic process (GO:0006559);; Biological Process: cinnamic acid biosynthetic process (GO:0009800);; Molecular Function: phenylalanine ammonia-lyase activity (GO:0045548);;	K10775|0.0|cmo:103491172|K10775 PAL; phenylalanine ammonia-lyase [EC:4.3.1.24]	[Q]	Secondary metabolites biosynthesis, transport and catabolism	Aromatic amino acid lyase	Phenylalanine ammonia-lyase OS=Populus trichocarpa OX=3694 GN=PAL PE=2 SV=1	TYK05883.1 phenylalanine ammonia-lyase-like [Cucumis melo var. makuwa]
ClG42_03g0046000	-1.93635	6.35967e-05	0.00513971	down	[EH]	--	Biological Process: sulfate assimilation (GO:0000103);; Molecular Function: phosphoadenylyl-sulfate reductase (thioredoxin) activity (GO:0004604);; Cellular Component: chloroplast (GO:0009507);; Cellular Component: plastid (GO:0009536);; Cellular Component: chloroplast stroma (GO:0009570);; Molecular Function: adenylyl-sulfate reductase activity (GO:0009973);; Biological Process: cysteine biosynt…	K05907|0.0|cmo:103485224|K05907 APR; adenylyl-sulfate reductase (glutathione) [EC:1.8.4.9]	[E]	Amino acid transport and metabolism	Phosphoadenosine phosphosulfate reductase family;; Thioredoxin	5&apos;-adenylylsulfate reductase 1, chloroplastic OS=Arabidopsis thaliana OX=3702 GN=APR1 PE=1 SV=2	XP_008440977.1 PREDICTED: 5&apos;-adenylylsulfate reductase 1, chloroplastic [Cucumis melo] ADN34058.1 adenylyl-sulfate reductase [Cucumis melo subsp. melo] TYJ99351.1 5&apos;-adenylylsulfate reductase 1 [Cucumis melo var. makuwa] KAA0056848.1 5&apos;-adenylylsulfate reductase 1 [Cucumis melo var. makuwa]
ClG42_05g0206700	-1.93785	4.9499e-05	0.00427626	down	--	--	Molecular Function: carbohydrate binding (GO:0030246);;	--|1e-46|cmo:103503939|hypothetical protein	--	--	Jacalin-like lectin domain	Jacalin-related lectin 3 OS=Arabidopsis thaliana OX=3702 GN=JAL3 PE=2 SV=1	KGN59969.1 hypothetical protein Csa_002426 [Cucumis sativus]
ClG42_11g0063800	-1.95721	0.000119598	0.00868499	down	[Q]	Secondary metabolites biosynthesis, transport and catabolism	Molecular Function: monooxygenase activity (GO:0004497);; Molecular Function: iron ion binding (GO:0005506);; Cellular Component: integral component of membrane (GO:0016021);; Molecular Function: oxidoreductase activity, acting on paired donors, with incorporation or reduction of molecular oxygen (GO:0016705);; Molecular Function: heme binding (GO:0020037);;	K09590|0.0|mcha:111006661|K09590 CYP85A1; brassinosteroid-6-oxidase 1 [EC:1.14.-.-]	[QI]	--	Cytochrome P450	Cytochrome P450 85A OS=Phaseolus vulgaris OX=3885 GN=BA13 PE=3 SV=2	XP_022134388.1 cytochrome P450 85A-like [Momordica charantia]
ClG42_08g0177600	-1.95838	5.46755e-05	0.0046434	down	--	--	--	--|2e-20|rcu:8288554|hypothetical protein	--	--	--	--	KAA0060924.1 hypothetical protein E6C27_scaffold501G00570 [Cucumis melo var. makuwa]
ClG42_02g0052200	-1.96244	4.23861e-05	0.00383824	down	--	--	Molecular Function: DNA binding (GO:0003677);; Molecular Function: DNA-binding transcription factor activity (GO:0003700);; Cellular Component: nucleus (GO:0005634);; Biological Process: transcription, DNA-templated (GO:0006351);; Biological Process: response to blue light (GO:0009637);; Biological Process: flower development (GO:0009908);; Biological Process: positive regulation of flower develo…	--|0.0|csv:101216907|hypothetical protein	--	--	Helix-loop-helix DNA-binding domain	Transcription factor bHLH63 OS=Arabidopsis thaliana OX=3702 GN=BHLH63 PE=1 SV=1	XP_011658545.1 PREDICTED: transcription factor bHLH63-like [Cucumis sativus] KGN43145.1 hypothetical protein Csa_020359 [Cucumis sativus]
ClG42_11g0127500	-1.96267	4.26569e-05	0.00383963	down	[R]	General function prediction only	Cellular Component: endoplasmic reticulum (GO:0005783);; Cellular Component: endoplasmic reticulum membrane (GO:0005789);; Cellular Component: plasma membrane (GO:0005886);; Biological Process: pollen development (GO:0009555);; Biological Process: auxin-activated signaling pathway (GO:0009734);; Biological Process: auxin polar transport (GO:0009926);; Biological Process: auxin homeostasis (GO:001…	K13947|0.0|csv:101209818|K13947 PIN; auxin efflux carrier family	--	--	Membrane transport protein	Auxin efflux carrier component 5 OS=Arabidopsis thaliana OX=3702 GN=PIN5 PE=2 SV=2	XP_004152830.1 PREDICTED: putative auxin efflux carrier component 8 [Cucumis sativus] KAE8651707.1 hypothetical protein Csa_006543 [Cucumis sativus]
ClG42_01g0120300	-1.96639	3.83136e-05	0.00354225	down	[A]	RNA processing and modification	Molecular Function: 3'-5'-exoribonuclease activity (GO:0000175);; Biological Process: nuclear-transcribed mRNA poly(A) tail shortening (GO:0000289);; Molecular Function: RNA binding (GO:0003723);; Molecular Function: poly(A)-specific ribonuclease activity (GO:0004535);; Cellular Component: nucleus (GO:0005634);; Cellular Component: cytoplasm (GO:0005737);; Biological Process: transcription, DNA-t…	K12581|1e-177|mcha:111012547|K12581 CNOT7_8; CCR4-NOT transcription complex subunit 7/8	[A]	RNA processing and modification	CAF1 family ribonuclease	Probable CCR4-associated factor 1 homolog 11 OS=Arabidopsis thaliana OX=3702 GN=CAF1-11 PE=2 SV=1	XP_022142408.1 probable CCR4-associated factor 1 homolog 11 [Momordica charantia]
ClG42_09g0212800	-1.96648	3.84105e-05	0.00354225	down	[E]	Amino acid transport and metabolism	Cellular Component: nucleus (GO:0005634);; Cellular Component: cytosol (GO:0005829);; Biological Process: cysteine biosynthetic process from serine (GO:0006535);; Molecular Function: serine O-acetyltransferase activity (GO:0009001);; Biological Process: response to cold (GO:0009409);; Cellular Component: chloroplast (GO:0009507);; Biological Process: cellular response to sulfate starvation (GO:00…	K00640|0.0|cmo:103501225|K00640 cysE; serine O-acetyltransferase [EC:2.3.1.30]	[E]	Amino acid transport and metabolism	Serine acetyltransferase, N-terminal;; Bacterial transferase hexapeptide (six repeats)	Serine acetyltransferase 1, chloroplastic OS=Arabidopsis thaliana OX=3702 GN=SAT1 PE=1 SV=2	XP_008462963.1 PREDICTED: serine acetyltransferase 1, chloroplastic [Cucumis melo]
ClG42_01g0021100	-1.96759	9.796e-05	0.00736267	down	--	--	Molecular Function: anion channel activity (GO:0005253);; Cellular Component: plant-type vacuole membrane (GO:0009705);; Molecular Function: malate transmembrane transporter activity (GO:0015140);; Biological Process: malate transport (GO:0015743);; Cellular Component: integral component of membrane (GO:0016021);;	--|0.0|csv:101211429|hypothetical protein	[R]	General function prediction only	Aluminium activated malate transporter;; Fusaric acid resistance protein family;; Fusaric acid resistance protein-like	Aluminum-activated malate transporter 9 OS=Arabidopsis thaliana OX=3702 GN=ALMT9 PE=2 SV=1	XP_004143961.1 PREDICTED: aluminum-activated malate transporter 9-like [Cucumis sativus] KGN50044.1 hypothetical protein Csa_000406 [Cucumis sativus]
ClG42_07g0128600	-1.96843	3.75167e-05	0.00352469	down	[R]	General function prediction only	Biological Process: protein depalmitoylation (GO:0002084);; Cellular Component: cytoplasm (GO:0005737);; Biological Process: fatty acid metabolic process (GO:0006631);; Molecular Function: palmitoyl-(protein) hydrolase activity (GO:0008474);; Molecular Function: carboxylic ester hydrolase activity (GO:0052689);;	K06130|0.0|cmo:103494722|K06130 LYPLA2; lysophospholipase II [EC:3.1.1.5]	[I]	Lipid transport and metabolism	Phospholipase/Carboxylesterase;; Serine hydrolase (FSH1);; Secretory lipase;; Dienelactone hydrolase family	Probable carboxylesterase Os04g0669500 OS=Oryza sativa subsp. japonica OX=39947 GN=Os04g0669500 PE=3 SV=1	KAE8649057.1 hypothetical protein Csa_014814 [Cucumis sativus]
WM_newGene_355	-1.98069	5.98051e-05	0.00495195	down	--	--	Cellular Component: plasma membrane (GO:0005886);; Cellular Component: anchored component of membrane (GO:0031225);;	--|4e-14|thj:109116865|hypothetical protein	--	--	Arabinogalactan peptide	Arabinogalactan protein 22 OS=Arabidopsis thaliana OX=3702 GN=AGP22 PE=1 SV=1	KGN60622.1 hypothetical protein Csa_019490 [Cucumis sativus]
ClG42_08g0174200	-1.98236	3.11312e-05	0.00318343	down	--	--	Cellular Component: extracellular region (GO:0005576);; Cellular Component: cell wall (GO:0005618);; Biological Process: cell wall organization (GO:0071555);;	--|4e-45|cmos:111462856|hypothetical protein	--	--	--	Glycine-rich cell wall structural protein OS=Hordeum vulgare OX=4513 GN=GRP PE=2 SV=1	KGN62520.1 hypothetical protein Csa_022281 [Cucumis sativus]
ClG42_04g0071500	-1.98594	9.46921e-05	0.00718895	down	--	--	--	--|1e-112|cmo:103502179|hypothetical protein	--	--	Wound-induced protein WI12;; SnoaL-like domain	Wound-induced protein 1 OS=Solanum tuberosum OX=4113 GN=WUN1 PE=2 SV=1	XP_008464249.1 PREDICTED: wound-induced protein 1 [Cucumis melo] TYK10970.1 wound-induced protein 1 [Cucumis melo var. makuwa] KAA0065331.1 wound-induced protein 1 [Cucumis melo var. makuwa]
ClG42_01g0202800	-1.99623	3.50849e-05	0.00334143	down	--	--	--	--|3e-71|csv:105436031|hypothetical protein	--	--	--	--	XP_011658493.1 PREDICTED: uncharacterized protein LOC105436031 [Cucumis sativus]
ClG42_08g0183500	-2.00066	3.34545e-05	0.00330847	down	[M]	Cell wall/membrane/envelope biogenesis	Cellular Component: Golgi membrane (GO:0000139);; Cellular Component: plasmodesma (GO:0009506);; Cellular Component: integral component of membrane (GO:0016021);; Molecular Function: transferase activity, transferring glycosyl groups (GO:0016757);; Biological Process: cell wall organization (GO:0071555);;	--|0.0|cmo:103487811|hypothetical protein	--	--	Glycosyl transferase family group 2;; Glycosyltransferase like family 2;; Glycosyl transferase family 2;; Glycosyl transferase family 21	Probable xyloglucan glycosyltransferase 12 OS=Arabidopsis thaliana OX=3702 GN=CSLC12 PE=1 SV=1	XP_008444518.1 PREDICTED: probable xyloglucan glycosyltransferase 12 [Cucumis melo]
ClG42_02g0016000	-2.00219	6.90501e-05	0.00552107	down	--	--	--	--|4e-26|qsu:111998295|hypothetical protein	--	--	--	--	TYK07071.1 hypothetical protein E5676_scaffold13G003890 [Cucumis melo var. makuwa] lcl|KAA0031619.1 hypothetical protein E6C27_scaffold139G003870 [Cucumis melo var. makuwa]
ClG42_11g0027700	-2.00906	3.19523e-05	0.00322353	down	--	--	Molecular Function: copper ion binding (GO:0005507);; Cellular Component: cytosol (GO:0005829);; Biological Process: defense response (GO:0006952);; Biological Process: response to biotic stimulus (GO:0009607);; Biological Process: response to zinc ion (GO:0010043);; Biological Process: vegetative to reproductive phase transition of meristem (GO:0010228);; Biological Process: response to phenylpr…	--|3e-80|cmo:103502542|hypothetical protein	--	--	Pathogenesis-related protein Bet v 1 family	MLP-like protein 328 OS=Arabidopsis thaliana OX=3702 GN=MLP328 PE=2 SV=1	XP_008464726.1 PREDICTED: MLP-like protein 329 [Cucumis melo] TYK20379.1 MLP-like protein 329 [Cucumis melo var. makuwa] KAA0041020.1 MLP-like protein 329 [Cucumis melo var. makuwa]
ClG42_07g0020700	-2.00946	3.46197e-05	0.00334143	down	--	--	--	--|1e-131|cmo:103499226|hypothetical protein	--	--	GRAM domain	GEM-like protein 2 OS=Arabidopsis thaliana OX=3702 GN=At4g01600 PE=2 SV=1	XP_008460398.1 PREDICTED: GEM-like protein 2 isoform X2 [Cucumis melo]
ClG42_09g0224600	-2.01344	5.63538e-05	0.00475904	down	--	--	--	--|0.0|csv:105435872|hypothetical protein	--	--	--	--	XP_011657559.1 PREDICTED: uncharacterized protein LOC105435872 [Cucumis sativus] KGN47991.1 hypothetical protein Csa_004444 [Cucumis sativus]
ClG42_05g0137400	-2.02255	4.85958e-05	0.0042225	down	--	--	Molecular Function: enzyme inhibitor activity (GO:0004857);;	--|1e-132|cmax:111492844|hypothetical protein	--	--	--	Pectinesterase inhibitor 10 OS=Arabidopsis thaliana OX=3702 GN=PMEI10 PE=2 SV=1	XP_022998093.1 uncharacterized protein LOC111492844 [Cucurbita maxima]
ClG42_05g0127200	-2.0395	1.94891e-05	0.00217966	down	--	--	Biological Process: defense response (GO:0006952);; Biological Process: response to biotic stimulus (GO:0009607);;	--|5e-82|cmos:111442243|hypothetical protein	--	--	Pathogenesis-related protein Bet v 1 family	MLP-like protein 34 OS=Arabidopsis thaliana OX=3702 GN=MLP34 PE=2 SV=1	XP_022935319.1 kirola-like [Cucurbita moschata]
ClG42_05g0010700	-2.04017	2.00858e-05	0.00220478	down	--	--	Molecular Function: DNA-binding transcription factor activity (GO:0003700);; Cellular Component: nucleus (GO:0005634);; Biological Process: transcription, DNA-templated (GO:0006351);; Molecular Function: sequence-specific DNA binding (GO:0043565);;	--|0.0|cmo:103483201|hypothetical protein	--	--	WRKY DNA -binding domain	Probable WRKY transcription factor 41 OS=Arabidopsis thaliana OX=3702 GN=WRKY41 PE=2 SV=2	TYK17666.1 putative WRKY transcription factor 46 [Cucumis melo var. makuwa]
ClG42_05g0273700	-2.04709	1.77742e-05	0.00204878	down	[M]	Cell wall/membrane/envelope biogenesis	Cellular Component: cytoplasm (GO:0005737);; Biological Process: galactose metabolic process (GO:0006012);; Biological Process: metabolic process (GO:0008152);; Biological Process: raffinose family oligosaccharide biosynthetic process (GO:0010325);; Molecular Function: metal ion binding (GO:0046872);; Molecular Function: inositol 3-alpha-galactosyltransferase activity (GO:0047216);; Biological Pr…	K18819|0.0|cmo:103489555|K18819 GOLS; inositol 3-alpha-galactosyltransferase [EC:2.4.1.123]	[G]	Carbohydrate transport and metabolism	Glycosyl transferase family 8	Galactinol synthase 1 OS=Ajuga reptans OX=38596 GN=GOLS1 PE=1 SV=1	AAL78686.1 galactinol synthase [Cucumis melo]
ClG42_06g0142400	-2.05303	1.78546e-05	0.00204878	down	--	--	Molecular Function: hydrolase activity, hydrolyzing O-glycosyl compounds (GO:0004553);; Cellular Component: cell wall (GO:0005618);; Cellular Component: Golgi apparatus (GO:0005794);; Biological Process: xyloglucan metabolic process (GO:0010411);; Molecular Function: xyloglucan:xyloglucosyl transferase activity (GO:0016762);; Biological Process: cell wall biogenesis (GO:0042546);; Cellular Compon…	K14504|0.0|cmo:103494277|K14504 TCH4; xyloglucan:xyloglucosyl transferase TCH4 [EC:2.4.1.207]	--	--	Glycosyl hydrolases family 16;; Xyloglucan endo-transglycosylase (XET) C-terminus	Probable xyloglucan endotransglucosylase/hydrolase protein 23 OS=Arabidopsis thaliana OX=3702 GN=XTH23 PE=2 SV=1	XP_008453618.2 PREDICTED: probable xyloglucan endotransglucosylase/hydrolase protein 23 [Cucumis melo] TYK11849.1 putative xyloglucan endotransglucosylase/hydrolase protein 23 [Cucumis melo var. makuwa]
ClG42_07g0160400	-2.05339	2.24032e-05	0.00237159	down	--	--	--	--	--	--	--	--	KGN53789.1 hypothetical protein Csa_015152 [Cucumis sativus]
ClG42_10g0209000	-2.07158	3.43459e-05	0.00334143	down	--	--	Molecular Function: protein kinase inhibitor activity (GO:0004860);; Biological Process: cell cycle (GO:0007049);;	--|3e-45|cpep:111791490|hypothetical protein	--	--	--	Cyclin-dependent protein kinase inhibitor SMR4 OS=Arabidopsis thaliana OX=3702 GN=SMR4 PE=1 SV=1	KAE8651008.1 hypothetical protein Csa_002137 [Cucumis sativus]
ClG42_08g0174000	-2.07448	1.46135e-05	0.00175736	down	[TZDR]	--	Molecular Function: calcium ion binding (GO:0005509);;	--|6e-73|cmo:103488543|hypothetical protein	[T]	Signal transduction mechanisms	EF hand;; EF-hand domain;; EF-hand domain pair;; EF hand;; EF-hand domain pair;; Secreted protein acidic and rich in cysteine Ca binding region	Probable calcium-binding protein CML11 OS=Oryza sativa subsp. japonica OX=39947 GN=CML11 PE=2 SV=1	XP_008445563.1 PREDICTED: calcium-binding protein-like [Cucumis melo] KAA0060887.1 calcium-binding protein-like [Cucumis melo var. makuwa]
ClG42_02g0048100	-2.0753	3.16651e-05	0.00321615	down	--	--	Biological Process: auxin-activated signaling pathway (GO:0009734);; Biological Process: regulation of growth (GO:0040008);;	K14488|3e-63|cmax:111475639|K14488 SAUR; SAUR family protein	--	--	Auxin responsive protein	Auxin-responsive protein SAUR50 OS=Arabidopsis thaliana OX=3702 GN=SAUR50 PE=1 SV=1	XP_022969389.1 auxin-responsive protein SAUR50-like [Cucurbita maxima] XP_022975693.1 auxin-responsive protein SAUR50-like [Cucurbita maxima]
ClG42_04g0084500	-2.07862	2.06409e-05	0.00223137	down	--	--	Molecular Function: transmembrane receptor protein serine/threonine kinase activity (GO:0004675);; Molecular Function: ATP binding (GO:0005524);; Cellular Component: plasma membrane (GO:0005886);; Biological Process: protein phosphorylation (GO:0006468);; Biological Process: cell surface receptor signaling pathway (GO:0007166);; Cellular Component: integral component of membrane (GO:0016021);;	--|0.0|csv:101204955|hypothetical protein	--	--	Protein of unknown function (DUF668);; Domain of unknown function (DUF3475)	Proline-rich receptor-like protein kinase PERK2 OS=Arabidopsis thaliana OX=3702 GN=PERK2 PE=2 SV=3	TYK23557.1 Avr9/Cf-9 rapidly elicited protein [Cucumis melo var. makuwa] lcl|KAA0032674.1 Avr9/Cf-9 rapidly elicited protein [Cucumis melo var. makuwa]
ClG42_01g0000300	-2.0828	1.50027e-05	0.00178985	down	--	--	--	--|4e-50|cmo:103482998|hypothetical protein	--	--	--	Protein RESPONSE TO LOW SULFUR 3 OS=Arabidopsis thaliana OX=3702 GN=LSU3 PE=4 SV=1	XP_008437659.1 PREDICTED: uncharacterized protein LOC103482998 [Cucumis melo] TYK05924.1 ribonuclease Y-like [Cucumis melo var. makuwa] KAA0042521.1 ribonuclease Y-like [Cucumis melo var. makuwa]
ClG42_06g0158900	-2.10477	2.1755e-05	0.0023193	down	--	--	Molecular Function: DNA-binding transcription factor activity (GO:0003700);; Cellular Component: nucleus (GO:0005634);; Biological Process: regulation of transcription, DNA-templated (GO:0006355);; Molecular Function: zinc ion binding (GO:0008270);; Cellular Component: membrane (GO:0016020);;	--|0.0|csv:101203630|hypothetical protein	[K]	Transcription	CCT motif;; B-box zinc finger	Zinc finger protein CONSTANS-LIKE 16 OS=Arabidopsis thaliana OX=3702 GN=COL16 PE=1 SV=2	XP_011648856.1 PREDICTED: zinc finger protein CONSTANS-LIKE 16 [Cucumis sativus] KGN63817.1 hypothetical protein Csa_013306 [Cucumis sativus]
ClG42_08g0124800	-2.10924	1.05011e-05	0.00137263	down	[G]	Carbohydrate transport and metabolism	--	K01834|0.0|csv:101211372|K01834 PGAM; 2,3-bisphosphoglycerate-dependent phosphoglycerate mutase [EC:5.4.2.11]	[G]	Carbohydrate transport and metabolism	Histidine phosphatase superfamily (branch 1)	--	XP_008445352.1 PREDICTED: 2,3-bisphosphoglycerate-dependent phosphoglycerate mutase [Cucumis melo]
ClG42_09g0023900	-2.13035	9.78339e-06	0.00130145	down	[R]	General function prediction only	Biological Process: gibberellin biosynthetic process (GO:0009686);; Molecular Function: gibberellin 3-beta-dioxygenase activity (GO:0016707);; Molecular Function: metal ion binding (GO:0046872);;	K04124|0.0|csv:101223012|K04124 E1.14.11.15; gibberellin 3beta-dioxygenase [EC:1.14.11.15]	[QR]	--	2OG-Fe(II) oxygenase superfamily;; non-haem dioxygenase in morphine synthesis N-terminal	Gibberellin 3-beta-dioxygenase 1 OS=Pisum sativum OX=3888 GN=LE PE=1 SV=1	XP_004135830.1 PREDICTED: gibberellin 3-beta-dioxygenase 1 [Cucumis sativus] CBX88045.1 gibberellin 3-oxidase, partial [Cucumis sativus] KGN45321.1 hypothetical protein Csa_015611 [Cucumis sativus]
ClG42_06g0147900	-2.13448	1.12418e-05	0.00144433	down	--	--	Molecular Function: protein kinase inhibitor activity (GO:0004860);; Biological Process: cell cycle (GO:0007049);;	--|4e-19|rcn:112200832|hypothetical protein	--	--	--	Cyclin-dependent protein kinase inhibitor SMR6 OS=Arabidopsis thaliana OX=3702 GN=SMR6 PE=1 SV=1	KGN65496.1 hypothetical protein Csa_019987 [Cucumis sativus]
ClG42_09g0163400	-2.13575	9.12093e-06	0.00125785	down	--	--	Biological Process: metabolic process (GO:0008152);; Molecular Function: UDP-glucosyltransferase activity (GO:0035251);;	--|0.0|csv:105436089|hypothetical protein	[GC]	--	UDP-glucoronosyl and UDP-glucosyl transferase	7-deoxyloganetin glucosyltransferase OS=Gardenia jasminoides OX=114476 GN=UGT85A24 PE=1 SV=1	KAE8645802.1 hypothetical protein Csa_017332 [Cucumis sativus]
ClG42_09g0185700	-2.13819	1.01332e-05	0.00133616	down	[TZDR]	--	Molecular Function: calcium ion binding (GO:0005509);;	--|8e-74|cmo:103498740|hypothetical protein	[T]	Signal transduction mechanisms	EF hand;; EF-hand domain pair;; EF hand;; EF-hand domain;; EF-hand domain pair;; Secreted protein acidic and rich in cysteine Ca binding region	Probable calcium-binding protein CML30 OS=Arabidopsis thaliana OX=3702 GN=CML30 PE=2 SV=1	TYK00658.1 putative calcium-binding protein CML30 [Cucumis melo var. makuwa] lcl|KAA0039468.1 putative calcium-binding protein CML30 [Cucumis melo var. makuwa]
ClG42_01g0061900	-2.15969	2.07197e-05	0.00223137	down	--	--	--	--|6e-70|cmax:111489262|hypothetical protein	--	--	--	--	KAA0046315.1 uncharacterized protein E6C27_scaffold149G00240 [Cucumis melo var. makuwa]
ClG42_05g0171800	-2.17418	1.33023e-05	0.0016417	down	--	--	Cellular Component: plasma membrane (GO:0005886);; Biological Process: auxin-activated signaling pathway (GO:0009734);; Biological Process: positive regulation of auxin mediated signaling pathway (GO:0010929);; Biological Process: auxin transport (GO:0060918);;	--|0.0|csv:105435316|hypothetical protein	--	--	--	Protein BIG GRAIN 1-like B OS=Arabidopsis thaliana OX=3702 GN=At1g54200 PE=2 SV=1	XP_011654195.1 PREDICTED: uncharacterized protein LOC105435316 [Cucumis sativus] KGN55367.1 hypothetical protein Csa_012347 [Cucumis sativus]
ClG42_03g0065000	-2.19669	5.79637e-06	0.000829819	down	[I]	Lipid transport and metabolism	Molecular Function: triglyceride lipase activity (GO:0004806);; Molecular Function: phosphatidylcholine 1-acylhydrolase activity (GO:0008970);; Cellular Component: chloroplast (GO:0009507);; Biological Process: lipid catabolic process (GO:0016042);; Molecular Function: galactolipase activity (GO:0047714);;	--|0.0|cmo:103487991|hypothetical protein	[I]	Lipid transport and metabolism	Lipase (class 3)	Phospholipase A1-Igamma2, chloroplastic OS=Arabidopsis thaliana OX=3702 GN=At2g30550 PE=1 SV=2	XP_008444745.1 PREDICTED: phospholipase A1-Igamma1, chloroplastic [Cucumis melo] TYK20716.1 phospholipase A1-Igamma1 [Cucumis melo var. makuwa] KAA0054030.1 phospholipase A1-Igamma1 [Cucumis melo var. makuwa]
WM_newGene_98	-2.19817	1.3635e-05	0.00166635	down	--	--	--	--|2e-14|cmax:111482708|hypothetical protein	--	--	--	--	XP_022984401.1 uncharacterized protein LOC111482708 [Cucurbita maxima]
ClG42_05g0235500	-2.21383	9.72544e-06	0.00130145	down	[GC]	--	Biological Process: metabolic process (GO:0008152);; Molecular Function: transferase activity, transferring hexosyl groups (GO:0016758);;	--|0.0|cmos:111458713|hypothetical protein	[GC]	--	UDP-glucoronosyl and UDP-glucosyl transferase;; Glycosyltransferase family 28 C-terminal domain	Beta-D-glucosyl crocetin beta-1,6-glucosyltransferase OS=Gardenia jasminoides OX=114476 GN=UGT94E5 PE=1 SV=1	XP_022957275.1 beta-D-glucosyl crocetin beta-1,6-glucosyltransferase-like [Cucurbita moschata]
ClG42_03g0046800	-2.2222	3.75556e-06	0.000564536	down	--	--	--	--|1e-126|cmo:103485322|hypothetical protein	--	--	Senescence regulator	--	XP_008441099.1 PREDICTED: uncharacterized protein LOC103485322 [Cucumis melo] TYJ99361.1 uncharacterized protein E5676_scaffold248G005790 [Cucumis melo var. makuwa] KAA0056858.1 uncharacterized protein E6C27_scaffold96G00270 [Cucumis melo var. makuwa]
ClG42_10g0062200	-2.25333	9.65182e-06	0.00130145	down	--	--	--	K10840|5e-79|cmo:103493375|K10840 CETN2; centrin-2	[ZD]	--	EF-hand domain pair	Calcium-binding protein KRP1 OS=Arabidopsis thaliana OX=3702 GN=KRP1 PE=2 SV=1	XP_008452312.1 PREDICTED: calcium-binding protein PBP1 [Cucumis melo]
ClG42_03g0059800	-2.25632	3.43787e-06	0.000532763	down	--	--	--	--|0.0|csv:101221399|hypothetical protein	--	--	CBS domain	CBS domain-containing protein CBSX5 OS=Arabidopsis thaliana OX=3702 GN=CBSX5 PE=2 SV=2	XP_004146648.1 PREDICTED: CBS domain-containing protein CBSX5 [Cucumis sativus] KGN64667.1 hypothetical protein Csa_013582 [Cucumis sativus]
ClG42_04g0057700	-2.26862	4.46728e-06	0.000645693	down	--	--	--	--|1e-51|cmo:103485982|hypothetical protein	--	--	--	--	XP_008441985.1 PREDICTED: uncharacterized protein LOC103485982 [Cucumis melo] TYK08421.1 uncharacterized protein E5676_scaffold654G00360 [Cucumis melo var. makuwa] KAA0060106.1 uncharacterized protein E6C27_scaffold39G00250 [Cucumis melo var. makuwa]
ClG42_05g0039100	-2.30224	3.73386e-06	0.000564536	down	--	--	Cellular Component: nucleus (GO:0005634);; Biological Process: regulation of sulfur utilization (GO:0006792);; Biological Process: cellular response to sulfur starvation (GO:0010438);;	--|0.0|cpep:111791642|hypothetical protein	--	--	Tetratricopeptide repeat;; Tetratricopeptide repeat;; Tetratricopeptide repeat;; Tetratricopeptide repeat;; Tetratricopeptide repeat;; Tetratricopeptide repeat	Protein SULFUR DEFICIENCY-INDUCED 1 OS=Arabidopsis thaliana OX=3702 GN=SDI1 PE=2 SV=1	XP_023528817.1 protein SULFUR DEFICIENCY-INDUCED 1-like [Cucurbita pepo subsp. pepo]
ClG42_01g0232000	-2.30364	2.62122e-06	0.000414761	down	--	--	Molecular Function: DNA-binding transcription factor activity (GO:0003700);; Cellular Component: nucleus (GO:0005634);; Biological Process: regulation of transcription, DNA-templated (GO:0006355);; Biological Process: circadian rhythm (GO:0007623);; Molecular Function: zinc ion binding (GO:0008270);; Biological Process: regulation of flower development (GO:0009909);; Biological Process: response …	--|4e-71|cmos:111453480|hypothetical protein	--	--	--	B-box domain protein 31 OS=Arabidopsis thaliana OX=3702 GN=MIP1B PE=2 SV=1	XP_022950367.1 putative zinc finger protein At1g68190 [Cucurbita moschata]
ClG42_10g0182000	-2.30843	1.98936e-06	0.000332267	down	--	--	Molecular Function: obsolete signal transducer activity (GO:0004871);; Cellular Component: plasmodesma (GO:0009506);; Cellular Component: chloroplast (GO:0009507);; Biological Process: leaf senescence (GO:0010150);; Cellular Component: integral component of membrane (GO:0016021);; Cellular Component: anchored component of plasma membrane (GO:0046658);; Biological Process: defense response to viru…	--|1e-140|cmo:103486671|hypothetical protein	--	--	Late embryogenesis abundant protein	NDR1/HIN1-like protein 10 OS=Arabidopsis thaliana OX=3702 GN=NHL10 PE=2 SV=1	XP_008442908.1 PREDICTED: protein YLS9 [Cucumis melo] TYK25311.1 protein YLS9 [Cucumis melo var. makuwa] KAA0043821.1 protein YLS9 [Cucumis melo var. makuwa]
ClG42_09g0042300	-2.31944	2.37666e-06	0.000384151	down	--	--	--	--|9e-06|pvu:PHAVU_005G019300g|hypothetical protein	--	--	--	--	KGN45142.1 hypothetical protein Csa_015584 [Cucumis sativus]
ClG42_03g0160900	-2.32652	2.23617e-06	0.00036537	down	--	--	Biological Process: negative regulation of transcription by RNA polymerase II (GO:0000122);; Molecular Function: transcription regulatory region sequence-specific DNA binding (GO:0000976);; Molecular Function: DNA-binding transcription factor activity (GO:0003700);; Cellular Component: nucleus (GO:0005634);; Biological Process: transcription, DNA-templated (GO:0006351);; Biological Process: regul…	--|1e-176|cmo:103492310|hypothetical protein	--	--	Myb-like DNA-binding domain	Transcription factor KUA1 OS=Arabidopsis thaliana OX=3702 GN=KUA1 PE=1 SV=1	XP_008450841.1 PREDICTED: probable serine/threonine-protein kinase DDB_G0282963 isoform X1 [Cucumis melo]
ClG42_11g0077900	-2.33375	1.57585e-06	0.000278684	down	--	--	Cellular Component: cytoplasm (GO:0005737);; Biological Process: defense response (GO:0006952);;	--|1e-103|cmax:111489401|hypothetical protein	--	--	Hs1pro-1 protein C-terminus	Nematode resistance protein-like HSPRO1 OS=Arabidopsis thaliana OX=3702 GN=HSPRO1 PE=1 SV=1	XP_022993360.1 nematode resistance protein-like HSPRO2 [Cucurbita maxima]
ClG42_11g0145200	-2.37069	1.98886e-06	0.000332267	down	--	--	--	--|6e-82|cmo:103493395|hypothetical protein	--	--	--	Transcription factor IBH1-like 1 OS=Arabidopsis thaliana OX=3702 GN=IBL1 PE=1 SV=1	TYK10836.1 transcription factor IBH1 [Cucumis melo var. makuwa] lcl|KAA0048635.1 transcription factor IBH1 [Cucumis melo var. makuwa]
ClG42_11g0182300	-2.37208	3.59879e-06	0.000552011	down	--	--	--	--|7e-84|csv:105435277|hypothetical protein	--	--	Auxin responsive protein	Auxin-responsive protein SAUR78 OS=Arabidopsis thaliana OX=3702 GN=SAUR78 PE=1 SV=1	XP_011653970.1 PREDICTED: uncharacterized protein LOC105435277 [Cucumis sativus] KAE8649782.1 hypothetical protein Csa_012026 [Cucumis sativus]
ClG42_06g0068600	-2.37304	1.9251e-06	0.000332267	down	[GER]	--	Cellular Component: plasma membrane (GO:0005886);; Molecular Function: amino acid transmembrane transporter activity (GO:0015171);; Cellular Component: integral component of membrane (GO:0016021);; Biological Process: amino acid export across plasma membrane (GO:0032973);; Biological Process: amino acid import (GO:0043090);; Biological Process: amino acid homeostasis (GO:0080144);;	--|1e-161|mcha:111009797|hypothetical protein	--	--	EamA-like transporter family	WAT1-related protein At4g08290 OS=Arabidopsis thaliana OX=3702 GN=At4g08290 PE=2 SV=1	XP_022138700.1 WAT1-related protein At5g07050-like [Momordica charantia]
ClG42_01g0062300	-2.39766	1.14423e-06	0.000218444	down	--	--	--	--|1e-107|cmo:103504565|hypothetical protein	--	--	Domain of unknown function (DUF4228)	--	XP_008467138.1 PREDICTED: uncharacterized protein LOC103504565 [Cucumis melo]
ClG42_06g0087900	-2.40484	7.00563e-07	0.000142153	down	--	--	--	--|1e-09|gmx:100527690|hypothetical protein	--	--	--	--	KAE8647006.1 hypothetical protein Csa_023849, partial [Cucumis sativus]
ClG42_06g0188100	-2.4246	8.38862e-07	0.000164661	down	[TZDR]	--	Molecular Function: calcium ion binding (GO:0005509);;	K13448|6e-89|cmo:103502330|K13448 CML; calcium-binding protein CML	[T]	Signal transduction mechanisms	EF hand;; EF-hand domain pair;; EF-hand domain;; EF hand;; EF-hand domain pair	Putative calcium-binding protein CML19 OS=Oryza sativa subsp. japonica OX=39947 GN=CML19 PE=3 SV=1	XP_008464450.1 PREDICTED: putative calcium-binding protein CML19 [Cucumis melo] TYJ98459.1 putative calcium-binding protein CML19 [Cucumis melo var. makuwa] KAA0057778.1 putative calcium-binding protein CML19 [Cucumis melo var. makuwa]
ClG42_07g0002000	-2.5162	8.43459e-07	0.000164661	down	--	--	Cellular Component: nucleus (GO:0005634);; Biological Process: transcription, DNA-templated (GO:0006351);; Biological Process: regulation of transcription, DNA-templated (GO:0006355);; Biological Process: flavonoid biosynthetic process (GO:0009813);;	--|0.0|csv:101213187|hypothetical protein	--	--	bHLH-MYC and R2R3-MYB transcription factors N-terminal;; Helix-loop-helix DNA-binding domain	Basic helix-loop-helix protein A OS=Pisum sativum OX=3888 GN=BHLH PE=3 SV=1	XP_004140222.2 PREDICTED: basic helix-loop-helix protein A isoform X1 [Cucumis sativus] KGN48164.2 hypothetical protein Csa_003786 [Cucumis sativus]
ClG42_03g0025500	-2.5186	4.85569e-07	0.000101376	down	[C]	Energy production and conversion	Molecular Function: oxidoreductase activity, acting on CH-OH group of donors (GO:0016614);; Molecular Function: flavin adenine dinucleotide binding (GO:0050660);;	--|0.0|cmos:111464766|hypothetical protein	--	--	FAD binding domain;; Berberine and berberine like	Inactive tetrahydrocannabinolic acid synthase OS=Cannabis sativa OX=3483 PE=3 SV=1	XP_022964765.1 berberine bridge enzyme-like 26 [Cucurbita moschata]
ClG42_01g0013600	-2.56942	2.15773e-07	4.82562e-05	down	--	--	--	--|4e-39|cpep:111786686|hypothetical protein	--	--	--	--	XP_023522684.1 uncharacterized protein LOC111786686 [Cucurbita pepo subsp. pepo]
ClG42_05g0091900	-2.57964	2.65892e-07	5.70984e-05	down	--	--	Molecular Function: DNA-binding transcription factor activity (GO:0003700);; Cellular Component: nucleus (GO:0005634);; Biological Process: transcription, DNA-templated (GO:0006351);; Biological Process: abscisic acid-activated signaling pathway (GO:0009738);; Biological Process: glucosinolate metabolic process (GO:0019760);; Molecular Function: sequence-specific DNA binding (GO:0043565);;	K09286|1e-140|cmo:103484041|K09286 EREBP; EREBP-like factor	--	--	AP2 domain	Dehydration-responsive element-binding protein 1D OS=Arabidopsis thaliana OX=3702 GN=DREB1D PE=2 SV=1	TYK22275.1 dehydration-responsive element-binding protein 1A [Cucumis melo var. makuwa]
ClG42_09g0165700	-2.58397	2.22087e-07	4.83827e-05	down	--	--	--	--|2e-09|cmos:111434517|hypothetical protein	--	--	Aspartic acid proteinase inhibitor;; Phloem filament protein PP1 cystatin-like domain	--	KAE8645820.1 hypothetical protein Csa_017234 [Cucumis sativus]
ClG42_06g0150000	-2.59758	1.6403e-07	3.85265e-05	down	[P]	Inorganic ion transport and metabolism	Cellular Component: plasma membrane (GO:0005886);; Biological Process: potassium ion transport (GO:0006813);; Biological Process: sodium ion transport (GO:0006814);; Biological Process: response to osmotic stress (GO:0006970);; Biological Process: response to salt stress (GO:0009651);; Molecular Function: potassium ion transmembrane transporter activity (GO:0015079);; Cellular Component: integral…	--|0.0|cmo:103494214|hypothetical protein	[P]	Inorganic ion transport and metabolism	Cation transport protein	Sodium transporter HKT1 OS=Arabidopsis thaliana OX=3702 GN=HKT1 PE=1 SV=1	XP_008453532.1 PREDICTED: sodium transporter HKT1-like [Cucumis melo]
ClG42_07g0074900	-2.60417	9.45432e-08	2.53781e-05	down	[P]	Inorganic ion transport and metabolism	Cellular Component: late endosome (GO:0005770);; Biological Process: potassium ion transport (GO:0006813);; Biological Process: regulation of pH (GO:0006885);; Molecular Function: solute:proton antiporter activity (GO:0015299);; Cellular Component: integral component of membrane (GO:0016021);;	--|0.0|csv:101208346|hypothetical protein	[P]	Inorganic ion transport and metabolism	Sodium/hydrogen exchanger family	Cation/H(+) antiporter 18 OS=Arabidopsis thaliana OX=3702 GN=CHX18 PE=2 SV=1	KGN53388.2 hypothetical protein Csa_014656 [Cucumis sativus]
ClG42_05g0251300	-2.62269	1.38604e-07	3.36048e-05	down	[T]	Signal transduction mechanisms	Cellular Component: trans-Golgi network (GO:0005802);; Cellular Component: plasma membrane (GO:0005886);; Biological Process: phosphate ion transport (GO:0006817);; Cellular Component: integral component of membrane (GO:0016021);; Biological Process: cellular response to phosphate starvation (GO:0016036);;	--|0.0|csv:101206666|hypothetical protein	[U]	Intracellular trafficking, secretion, and vesicular transport	EXS family;; SPX domain	Phosphate transporter PHO1 homolog 1 OS=Arabidopsis thaliana OX=3702 GN=PHO1-H1 PE=2 SV=1	XP_011655751.1 PREDICTED: phosphate transporter PHO1 homolog 1 isoform X2 [Cucumis sativus] KGN52031.1 hypothetical protein Csa_009209 [Cucumis sativus]
WM_newGene_729	-2.6238	2.92822e-07	6.19958e-05	down	--	--	Molecular Function: nucleic acid binding (GO:0003676);; Molecular Function: RNA-directed DNA polymerase activity (GO:0003964);; Molecular Function: aspartic-type endopeptidase activity (GO:0004190);; Molecular Function: endonuclease activity (GO:0004519);; Molecular Function: zinc ion binding (GO:0008270);; Biological Process: DNA integration (GO:0015074);;	--|1e-160|bna:106449254|hypothetical protein	[R]	General function prediction only	gag-polypeptide of LTR copia-type;; GAG-pre-integrase domain;; Reverse transcriptase (RNA-dependent DNA polymerase);; Reverse transcriptase (RNA-dependent DNA polymerase)	Retrovirus-related Pol polyprotein from transposon TNT 1-94 OS=Nicotiana tabacum OX=4097 PE=2 SV=1	KAA0050719.1 putative gag-pol polyprotein [Cucumis melo var. makuwa]
ClG42_08g0116000	-2.65756	8.9386e-08	2.443e-05	down	--	--	--	--|1e-93|cmax:111496482|hypothetical protein	--	--	--	--	KAA0064730.1 putative transmembrane protein [Cucumis melo var. makuwa]
ClG42_06g0015500	-2.68683	5.56928e-08	1.55032e-05	down	[Q]	Secondary metabolites biosynthesis, transport and catabolism	Molecular Function: iron ion binding (GO:0005506);; Cellular Component: membrane (GO:0016020);; Cellular Component: integral component of membrane (GO:0016021);; Molecular Function: oxidoreductase activity, acting on paired donors, with incorporation or reduction of molecular oxygen, NAD(P)H as one donor, and incorporation of one atom of oxygen (GO:0016709);; Molecular Function: heme binding (GO:…	--|0.0|cmo:103498909|hypothetical protein	[Q]	Secondary metabolites biosynthesis, transport and catabolism	Cytochrome P450	Cytochrome P450 89A2 OS=Arabidopsis thaliana OX=3702 GN=CYP89A2 PE=2 SV=2	XP_008459941.1 PREDICTED: cytochrome P450 89A2-like [Cucumis melo]
ClG42_08g0174100	-2.76526	2.34849e-08	6.92205e-06	down	--	--	Molecular Function: calcium ion binding (GO:0005509);;	--|2e-31|csv:101222915|hypothetical protein	[T]	Signal transduction mechanisms	EF-hand domain pair;; EF-hand domain;; EF hand;; EF hand;; EF-hand domain pair	Probable calcium-binding protein CML10 OS=Oryza sativa subsp. japonica OX=39947 GN=CML10 PE=2 SV=1	KAA0060886.1 putative calcium-binding protein CML10 [Cucumis melo var. makuwa]
ClG42_05g0079700	-2.84392	9.20684e-09	2.94462e-06	down	--	--	Molecular Function: diacylglycerol O-acyltransferase activity (GO:0004144);; Cellular Component: cytosol (GO:0005829);; Biological Process: glycerol metabolic process (GO:0006071);; Biological Process: triglyceride biosynthetic process (GO:0019432);;	K22849|0.0|cmo:103483927|K22849 DGAT3; diacylglycerol O-acyltransferase 3, plant [EC:2.3.1.20]	--	--	--	Diacylglycerol O-acyltransferase 3, cytosolic OS=Arabidopsis thaliana OX=3702 GN=DGAT3 PE=1 SV=1	ADN34049.1 diacylglycerol acyltransferase [Cucumis melo subsp. melo]
ClG42_10g0023800	-2.88386	2.18662e-08	6.57385e-06	down	--	--	Molecular Function: DNA-binding transcription factor activity (GO:0003700);; Cellular Component: nucleus (GO:0005634);; Biological Process: transcription, DNA-templated (GO:0006351);; Biological Process: defense response (GO:0006952);; Biological Process: response to cold (GO:0009409);; Biological Process: ethylene-activated signaling pathway (GO:0009873);; Biological Process: response to chitin …	K09286|0.0|cmo:103490863|K09286 EREBP; EREBP-like factor	--	--	AP2 domain	Ethylene-responsive transcription factor 5 OS=Arabidopsis thaliana OX=3702 GN=ERF5 PE=2 SV=1	XP_008448805.1 PREDICTED: ethylene-responsive transcription factor 5 [Cucumis melo] TYK12044.1 ethylene-responsive transcription factor 5 [Cucumis melo var. makuwa] KAA0041064.1 ethylene-responsive transcription factor 5 [Cucumis melo var. makuwa]
ClG42_08g0115800	-2.93809	1.87795e-08	5.76108e-06	down	--	--	--	--|2e-38|zju:107435530|hypothetical protein	--	--	Domain of unknown function (DUF3511)	--	KAA0064729.1 hypothetical protein E6C27_scaffold82G00330 [Cucumis melo var. makuwa]
ClG42_01g0048000	-3.14844	3.32677e-10	1.35157e-07	down	--	--	Molecular Function: DNA binding (GO:0003677);; Molecular Function: DNA-binding transcription factor activity (GO:0003700);; Cellular Component: nucleus (GO:0005634);; Biological Process: transcription, DNA-templated (GO:0006351);; Biological Process: ethylene-activated signaling pathway (GO:0009873);; Biological Process: response to chitin (GO:0010200);;	--|1e-133|cmo:103482544|hypothetical protein	--	--	AP2 domain	Ethylene-responsive transcription factor ERF105 OS=Arabidopsis thaliana OX=3702 GN=ERF105 PE=2 SV=1	XP_008436974.1 PREDICTED: ethylene-responsive transcription factor ERF105 [Cucumis melo] KAA0055080.1 ethylene-responsive transcription factor ERF105 [Cucumis melo var. makuwa]
ClG42_10g0168600	-3.18654	5.70498e-10	2.1989e-07	down	--	--	--	--|3e-50|csv:105434988|hypothetical protein	--	--	--	--	XP_011652134.1 PREDICTED: uncharacterized protein LOC105434988 [Cucumis sativus]
ClG42_08g0133300	-3.28378	2.69326e-10	1.12721e-07	down	--	--	Molecular Function: dicarboxylic acid transmembrane transporter activity (GO:0005310);; Cellular Component: mitochondrial inner membrane (GO:0005743);; Biological Process: mitochondrial transport (GO:0006839);; Biological Process: sulfate transport (GO:0008272);; Molecular Function: sulfate transmembrane transporter activity (GO:0015116);; Molecular Function: thiosulfate transmembrane transporter…	K15104|0.0|csv:101203029|K15104 SLC25A11; solute carrier family 25 (mitochondrial oxoglutarate transporter), member 11	[C]	Energy production and conversion	Mitochondrial carrier protein	Mitochondrial uncoupling protein 5 OS=Arabidopsis thaliana OX=3702 GN=PUMP5 PE=2 SV=1	KAA0065082.1 mitochondrial uncoupling protein 5 [Cucumis melo var. makuwa]
ClG42_11g0071200	-3.64558	1.66657e-12	1.50144e-09	down	--	--	--	--|1e-130|cmos:111444891|hypothetical protein	--	--	--	--	XP_022993514.1 uncharacterized protein LOC111489497 [Cucurbita maxima]
ClG42_11g0042300	-3.85964	3.55706e-13	4.45582e-10	down	--	--	Molecular Function: zinc ion binding (GO:0008270);;	--|3e-90|cmax:111465727|hypothetical protein	[R]	General function prediction only	Zn-finger in Ran binding protein and others	RanBP2-type zinc finger protein At1g67325 OS=Arabidopsis thaliana OX=3702 GN=At1g67325 PE=1 SV=1	XP_022966014.1 zinc finger Ran-binding domain-containing protein 2-like [Cucurbita maxima]
ClG42_03g0158000	-4.46904	5.14017e-17	1.28779e-13	down	--	--	Molecular Function: nuclease activity (GO:0004518);; Cellular Component: nucleus (GO:0005634);; Molecular Function: metal ion binding (GO:0046872);;	K23222|0.0|cmo:103492343|K23222 HARBI1; nuclease HARBI1 [EC:3.1.-.-]	[L]	Replication, recombination and repair	DDE superfamily endonuclease;; Plant transposon protein	Protein ALP1-like OS=Arabidopsis thaliana OX=3702 GN=At3g55350 PE=2 SV=1	XP_008450882.1 PREDICTED: putative nuclease HARBI1 [Cucumis melo]

## Sheet: Table S4
Table S4 Gene ontology (GO) enrichment analysis of differentially expressed genes (DEGs) in Zn and Zn+EBR treatment of watermelon leaves.
Term_id	description	enrichment_factor	qvalue	gene_num	gene_info
Up-regulated DEGs
BP, biological process
GO:0006979	response to oxidative stress	4.63862	0.0471767	8	ClG42_04g0109400;ClG42_01g0049000;ClG42_10g0201300;ClG42_05g0192700;ClG42_02g0242500;ClG42_08g0184200;ClG42_02g0071700;ClG42_09g0159900
GO:0009611	response to wounding	4.76231	0.0782909	7	ClG42_05g0045700;ClG42_02g0071700;ClG42_03g0096900;ClG42_07g0145600;ClG42_05g0051400;ClG42_09g0007500;ClG42_03g0060400
GO:0009414	response to water deprivation	3.54612	0.0782909	9	ClG42_07g0087100;ClG42_03g0060400;ClG42_07g0000400;ClG42_02g0071700;ClG42_06g0130600;ClG42_02g0074800;ClG42_06g0075800;ClG42_05g0005500;ClG42_05g0287100
CC, cellular component
GO:0005576	extracellular region	2.74463	0.000899971	21	ClG42_01g0019000;ClG42_08g0089900;ClG42_09g0159900;ClG42_09g0179200;ClG42_07g0166400;ClG42_07g0081300;ClG42_01g0240400;ClG42_07g0052400;ClG42_02g0171000;ClG42_08g0082000;ClG42_05g0027500;ClG42_07g0102800;ClG42_10g0103600;ClG42_10g0192200;ClG42_01g0049000;ClG42_08g0094000;ClG42_05g0233100;ClG42_06g0137500;ClG42_02g0037900;ClG42_02g0171100;ClG42_03g0140200
GO:0005618	cell wall	2.62678	0.0197802	14	ClG42_09g0007500;ClG42_01g0248800;ClG42_02g0074800;ClG42_07g0052400;ClG42_02g0171100;ClG42_02g0171000;ClG42_06g0137500;ClG42_08g0094000;ClG42_10g0192200;ClG42_01g0240400;ClG42_09g0179200;ClG42_07g0081300;ClG42_05g0142100;ClG42_05g0027500
GO:0005788	endoplasmic reticulum lumen	11.4517	0.0346061	3	ClG42_08g0019300;ClG42_10g0073700;ClG42_05g0269800
GO:0005615	extracellular space	5.904	0.0550414	4	ClG42_02g0033200;ClG42_01g0007300;ClG42_01g0007200;ClG42_07g0144300
MF, molecular function
GO:0004794	L-threonine ammonia-lyase activity	53.5641	0.0670801	2	ClG42_04g0101100;ClG42_04g0100900
GO:0016768	spermine synthase activity	42.8513	0.0670801	2	ClG42_05g0104100;ClG42_05g0059900
Down-regulated DEGs
BP, biological process
GO:0008152	metabolic process	7.3644	0.00808398	7	ClG42_09g0163200;ClG42_09g0163000;ClG42_05g0273700;ClG42_05g0235500;ClG42_05g0284800;ClG42_09g0163400;ClG42_02g0198400
GO:0019344	cysteine biosynthetic process	42.433	0.080329	2	ClG42_03g0046000;ClG42_09g0212800
CC, cellular component
GO:0043226	organelle	75.1667	0.543663	1	ClG42_08g0134900
GO:0005770	late endosome	10.3678	0.543663	2	ClG42_07g0074900;ClG42_08g0134900
MF, molecular function
GO:0004860	protein kinase inhibitor activity	25.8255	0.0249497	3	ClG42_10g0209000;ClG42_05g0217200;ClG42_06g0147900
GO:0035251	UDP-glucosyltransferase activity	9.27071	0.0588636	4	ClG42_05g0284800;ClG42_09g0163200;ClG42_09g0163400;ClG42_09g0163000

## Sheet: Table S5
Table S5 Kyoto encyclopedia of genes and genomes (KEGG) enrichment analysis of differentially expressed genes (DEGs) in Zn and Zn+EBR treatment of watermelon leaves.
pathway_id	ko	enrichment_factor	qvalue	gene_num	gene_info
Up-regulated DEGs
Phenylpropanoid biosynthesis	map00940	4.10694	8.21807e-05	10	ClG42_01g0049000;ClG42_02g0063300;ClG42_02g0242500;ClG42_03g0140200;ClG42_04g0096300;ClG42_09g0033200;ClG42_09g0035700;ClG42_09g0159900;ClG42_10g0127400;ClG42_10g0201300
Protein processing in endoplasmic reticulum	map04141	5.16727	0.00235693	12	ClG42_01g0001300;ClG42_03g0060400;ClG42_04g0080800;ClG42_07g0036600;ClG42_07g0037200;ClG42_07g0037500;ClG42_07g0038000;ClG42_07g0038300;ClG42_08g0019300;ClG42_10g0026700;ClG42_10g0073700;ClG42_11g0131800
Biosynthesis of secondary metabolites - unclassified	map00999	10.15	0.0382717	3	ClG42_02g0063300;ClG42_09g0035700;ClG42_10g0127400
Down-regulated DEGs
Plant hormone signal transduction	map04075	3.00035	0.331911	6	ClG42_02g0048100;ClG42_04g0073000;ClG42_05g0217200;ClG42_06g0142400;ClG42_08g0136500;ClG42_11g0052700
Sulfur metabolism	map00920	8.59476	0.331911	2	ClG42_03g0046000;ClG42_09g0212800
